# Supplementary material for: Congenital anomalies and genetic disorders in neonates and infants: a single-center observational cohort study
Source: Eur J Pediatr. 2021 Aug 4;181(1):359–67. doi: 10.1007/s00431-021-04213-w (PMC8760213; doi:10.1007/s00431-021-04213-w)
Supplement: Supplementary file 1 — Supplementary file1 (XLSX 92 KB) [file 431_2021_4213_MOESM1_ESM.xlsx]

## Sheet: Supplementary Table 1
						Congenital anomaly
PatID	Year of birth	Gender	Gestational age	Prematurity		Present	Isolated/Multiple	Affected system(s)		Genetic test	Genetic diagnosis
1	2013	Male	40w1d	No		Yes	Isolated	Connective tissue		No	No
2	2013	Female	37w	No		Yes	Multiple	Metabolism/homeostasis, Growth abnormality		Yes	Yes
3	2013	Male	37w1d	No		Yes	Multiple	Connective tissue, Genitourinary system		No	No
4	2013	Female	Full term	No		Yes	Multiple	Blood- and bloodforming tissues, Connective tissue		No	No
5	2013	Male	39w6d	No		No	-	-		No	No
6	2013	Male	34w2d	Yes		No	-	-		No	No
7	2013	Male	40w3d	No		Yes	Isolated	Cardiovascular system		No	No
8	2013	Male	40w1d	No		Yes	Isolated	Blood- and bloodforming tissues		No	No
9	2013	Male	33w2d	Yes		No	-	-		Yes	No
10	2013	Male	39w0d	No		No	-	-		No	No
11	2013	Female	33w2d	Yes		No	-	-		Yes	No
12	2013	Female	30w3d	Yes		Yes	Multiple	Connective tissue, Head or Neck, Limbs, Ear, Integument		Yes	Yes
13	2013	Female	38w2d	No		Yes	Isolated	Prenatal development or birth		Yes	No
14	2013	Female	37w0d	No		No	-	-		No	No
15	2013	Male	38w2d	No		Yes	Multiple	Abdomen, Cardiovascular system, Genitourinary system, Respiratory system		Yes	Yes
16	2013	Female	35w4d	Yes		No	-	-		No	No
17	2013	Female	36w0d	Yes		No	-	-		No	No
18	2013	Female	28w0d	Yes		Yes	Isolated	Cardiovascular system		Yes	No
19	2013	Male	39w5d	No		No	-	-		No	No
20	2013	Male	37w6d	No		Yes	Multiple	Head or Neck, Limbs, Genitourinary system		Yes	No
21	2013	Male	41w0d	No		No	-	-		No	No
22	2013	Male	40w2d	No		No	-	-		No	No
23	2013	Female	40w6d	No		No	-	-		No	No
24	2013	Female	38w2d	No		No	-	-		No	No
25	2013	Female	40w2d	No		No	-	-		No	No
26	2013	Female	37w2d	No		Yes	Multiple	Head or Neck, Breast, Ear, Nervous system		Yes	Yes
27	2013	Female	36w2d	Yes		No	-	-		No	No
28	2013	Female	36w0d	Yes		No	-	-		No	No
29	2013	Male	37w2d	No		No	-	-		No	No
30	2013	Male	38w1d	No		No	-	-		No	No
31	2013	Male	38w3d	No		No	-	-		No	No
32	2013	Male	39w2d	No		No	-	-		No	No
33	2013	Female	38w3d	No		No	-	-		No	No
34	2013	Female	29w2d	Yes		Yes	Isolated	Prenatal development or birth		No	No
35	2013	Male	35w4d	Yes		Yes	Isolated	Connective tissue		No	No
36	2013	Female	39w6d	No		Yes	Isolated	Cardiovascular system		No	No
37	2013	Male	38w2d	No		Yes	Isolated	Cardiovascular system		No	No
38	2013	Male	37w3d	No		No	-	-		No	No
39	2013	Male	39w0d	No		Yes	Isolated	Nervous system		No	No
40	2013	Male	37w4d	No		No	-	-		No	No
41	2013	Female	41w0d	No		No	-	-		No	No
42	2013	Male	31w1d	Yes		Yes	Isolated	Cardiovascular system		No	No
43	2013	Male	38w2d	No		No	-	-		No	No
44	2013	Female	41w0d	No		No	-	-		No	No
45	2013	Female	32w6d	Yes		No	-	-		No	No
46	2013	Female	41w5d	No		No	-	-		No	No
47	2013	Male	26w2d	Yes		No	-	-		No	No
48	2013	Male	40w2d	No		Yes	Isolated	Growth abnormality		No	No
49	2013	Male	41w0d	No		No	-	-		No	No
50	2013	Male	38w0d	No		Yes	Isolated	Cardiovascular system		No	No
51	2013	Female	35w1d	Yes		No	-	-		No	No
52	2013	Male	39w6d	No		No	-	-		No	No
53	2013	Female	37w2d	No		No	-	-		No	No
54	2013	Male	28w3d	Yes		No	-	-		No	No
55	2013	Male	41w4d	No		Yes	Multiple	Metabolism/homeostasis, Growth abnormality		No	No
56	2013	Male	40w0d	No		No	-	-		No	No
57	2013	Male	29w	Yes		Yes	Isolated	Connective tissue		Yes	No
58	2013	Male	40w5d	No		No	-	-		No	No
59	2013	Male	28w1d	Yes		No	-	-		No	No
60	2013	Female	40w0d	No		No	-	-		No	No
61	2013	Male	34w0d	Yes		No	-	-		No	No
62	2013	Female	38w0d	No		Yes	Multiple	Cardiovascular system, Skeletal system, Growth abnormality		No	No
63	2013	Female	26w6d	Yes		No	-	-		No	No
64	2013	Female	35w0d	Yes		No	-	-		No	No
65	2013	Male	40w2d	No		No	-	-		No	No
66	2013	Male	34w2d	Yes		No	-	-		No	No
67	2013	Male	36w1d	Yes		No	-	-		No	No
68	2013	Male	40w4d	No		No	-	-		No	No
69	2013	Female	39w2d	No		Yes	Isolated	Respiratory system		No	No
70	2013	Female	30w3d	Yes		No	-	-		No	No
71	2013	Female	30w3d	Yes		No	-	-		No	No
72	2013	Male	37w4d	No		Yes	Isolated	Abdomen		No	No
73	2013	Male	30w1d	Yes		No	-	-		No	No
74	2013	Male	35w6d	Yes		Yes	Isolated	Abdomen		Yes	No
75	2013	Female	33w3d	Yes		No	-	-		No	No
76	2013	Male	40w4d	No		No	-	-		No	No
77	2013	Male	36w1d	Yes		No	-	-		No	No
78	2013	Male	36w5d	Yes		No	-	-		No	No
79	2013	Male	36w5d	Yes		No	-	-		No	No
80	2013	Male	31w3d	Yes		No	-	-		No	No
81	2013	Male	36w1d	Yes		No	-	-		No	No
82	2013	Female	41w6d	No		No	-	-		No	No
83	2013	Male	38w2d	No		No	-	-		Yes	No
84	2013	Female	41w1s	No		No	-	-		No	No
85	2013	Male	41w0d	No		No	-	-		No	No
86	2013	Female	38w5d	No		Yes	Isolated	Endocrine system		Yes	Yes
87	2013	Male	38w1d	No		Yes	Isolated	Genitourinary system		No	No
88	2013	Male	34w5d	Yes		Yes	Isolated	Genitourinary system		Yes	Yes
89	2013	Male	30w5d	Yes		No	-	-		No	No
90	2013	Male	38w3d	No		No	-	-		No	No
91	2013	Male	36w2d	Yes		No	-	-		No	No
92	2013	Female	34w6d	Yes		No	-	-		No	No
93	2013	Male	37w0d	No		No	-	-		No	No
94	2013	Female	25w1d	Yes		No	-	-		No	No
95	2013	Male	25w1d	Yes		No	-	-		No	No
96	2013	Male	27w2d	Yes		Yes	Isolated	Endocrine system		Yes	No
97	2013	Female	41w6d	No		No	-	-		No	No
98	2013	Female	39w0d	No		No	-	-		No	No
99	2013	Female	39w3d	No		No	-	-		No	No
100	2013	Male	35w5d	Yes		No	-	-		No	No
101	2013	Male	30w0d	Yes		No	-	-		No	No
102	2013	Female	32w6d	Yes		No	-	-		No	No
103	2013	Female	32w6d	Yes		No	-	-		No	No
104	2013	Male	30w0d	Yes		No	-	-		No	No
105	2013	Female	34w0d	Yes		No	-	-		No	No
106	2013	Female	36w6d	Yes		No	-	-		No	No
107	2013	Female	36w6d	Yes		No	-	-		No	No
108	2013	Male	29w6d	Yes		No	-	-		No	No
109	2013	Female	34w2d	Yes		No	-	-		No	No
110	2013	Female	25w2d	Yes		No	-	-		No	No
111	2013	Female	25w2d	Yes		No	-	-		No	No
112	2013	Female	39w1d	No		Yes	Isolated	Connective tissue		No	No
113	2013	Female	39w6d	No		No	-	-		No	No
114	2013	Male	41w2d	No		No	-	-		No	No
115	2013	Male	39w0d	No		No	-	-		No	No
116	2013	Male	37w3d	No		Yes	Multiple	Prenatal development or birth, Genitourinary system, Growth abnormality		No	No
117	2013	Female	35w1d	Yes		No	-	-		No	No
118	2013	Male	35w6d	Yes		No	-	-		No	No
119	2013	Male	40w5d	No		No	-	-		No	No
120	2013	Male	32w4d	Yes		No	-	-		No	No
121	2013	Male	32w4d	Yes		No	-	-		No	No
122	2013	Male	32w4d	Yes		No	-	-		No	No
123	2013	Male	32w4d	Yes		No	-	-		No	No
124	2013	Male	36w5d	Yes		No	-	-		No	No
125	2013	Male	36w5d	Yes		No	-	-		No	No
126	2013	Male	24w6d	Yes		No	-	-		No	No
127	2013	Male	37w1d	No		No	-	-		No	No
128	2013	Female	34w3d	Yes		Yes	Isolated	Nervous system		Yes	Yes
129	2013	Male	40w3d	No		Yes	Multiple	Head or Neck, Musculature, Nervous system		Yes	Yes
130	2013	Male	32w1d	No		No	-	-		No	No
131	2013	Male	39w1d	No		Yes	Isolated	Cardiovascular system		No	No
132	2013	Male	39w2d	No		No	-	-		No	No
133	2013	Male	28w4d	Yes		No	-	-		No	No
134	2013	Male	29w2d	Yes		Yes	Isolated	Integument		No	No
135	2013	Male	29w2d	Yes		No	-	-		No	No
136	2013	Male	37w2d	No		No	-	-		No	No
137	2013	Male	39w0d	No		No	-	-		No	No
138	2013	Male	37w6d	No		No	-	-		No	No
139	2013	Female	34w0d	Yes		No	-	-		No	No
140	2013	Male	36w3d	Yes		No	-	-		No	No
141	2013	Female	36w3d	Yes		No	-	-		No	No
142	2013	Female	32w5d	Yes		No	-	-		No	No
143	2013	Female	39w2d	No		No	-	-		No	No
144	2013	Male	40w5d	No		No	-	-		No	No
145	2013	Female	41w3d	No		No	-	-		No	No
146	2013	Male	36w3d	Yes		No	-	-		No	No
147	2013	Male	36w3d	Yes		No	-	-		No	No
148	2014	Male	37w5d	No		Yes	Multiple	Abdomen, Cardiovascular system, Genitourinary system, Growth abnormality		Yes	No
149	2014	Male	36w2d	Yes		No	-	-		No	No
150	2014	Female	30w0d	Yes		No	-	-		No	No
151	2014	Female	39w2d	No		Yes	Multiple	Limbs, Cardiovascular system, Skeletal system		Yes	No
152	2014	Male	37w4d	No		Yes	Isolated	Respiratory system		No	No
153	2014	Female	32w	Yes		No	-	-		No	No
154	2014	Male	38w6d	No		Yes	Isolated	Cardiovascular system		No	No
155	2014	Male	40w6d	No		No	-	-		No	No
156	2014	Female	38w1d	No		Yes	Multiple	Head or Neck, Cardiovascular system		Yes	Yes
157	2014	Female	37w1d	No		No	-	-		No	No
158	2014	Female	37w1d	No		Yes	Isolated	Growth abnormality		Yes	Yes
159	2014	Male	39w3d	No		Yes	Isolated	Integument		No	No
160	2014	Male	34w1d	Yes		Yes	Isolated	Abdomen		No	No
161	2014	Female	30w6d	Yes		Yes	Isolated	Growth abnormality		Yes	No
162	2014	Female	42w0d	No		No	-	-		No	No
163	2014	Female	36w2d	Yes		No	-	-		No	No
164	2014	Male	35w4d	Yes		No	-	-		No	No
165	2014	Male	32w5d	Yes		No	-	-		No	No
166	2014	Female	29w4d	Yes		No	-	-		No	No
167	2014	Female	29w4d	Yes		Yes	Isolated	Cardiovascular system		No	No
168	2014	Male	40w1d	No		No	-	-		No	No
169	2014	Male	40w5d	No		No	-	-		No	No
170	2014	Male	34w2d	Yes		No	-	-		No	No
171	2014	Male	33w4d	Yes		No	-	-		No	No
172	2014	Male	34w2d	Yes		No	-	-		No	No
173	2014	Male	28w5d	Yes		No	-	-		No	No
174	2014	Male	28w5d	Yes		No	-	-		No	No
175	2014	Male	32w4d	Yes		No	-	-		No	No
176	2014	Male	29w2d	Yes		No	-	-		No	No
177	2014	Female	38w4d	No		No	-	-		No	No
178	2014	Male	38w0d	No		No	-	-		No	No
179	2014	Female	36w+1d	No		No	-	-		No	No
180	2014	Male	32w2d	Yes		No	-	-		No	No
181	2014	Male	25w4d	Yes		No	-	-		Yes	No
182	2014	Male	38w6d	No		No	-	-		No	No
183	2014	Male	40w6d	No		Yes	Isolated	Connective tissue		No	No
184	2014	Male	36w2d	Yes		No	-	-		No	No
185	2014	Male	37w1d	No		No	-	-		No	No
187	2014	Male	41w1d	No		No	-	-		No	No
188	2014	Male	38w2d	No		No	-	-		No	No
189	2014	Male	41w2d	No		No	-	-		No	No
190	2014	Male	34w2d	Yes		No	-	-		No	No
191	2014	Female	38w6d	No		Yes	Isolated	Cardiovascular system		Yes	No
192	2014	Male	35w2d	Yes		No	-	-		No	No
193	2014	Male	35w3d	Yes		No	-	-		No	No
194	2014	Male	40w2d	No		Yes	Isolated	Nervous system		No	No
195	2014	Female	39w5d	No		Yes	Multiple	Abdomen, Growth abnormality		No	No
196	2014	Female	36w0d	Yes		No	-	-		No	No
197	2014	Female	40w0d	No		No	-	-		No	No
198	2014	Female	38w4d	No		Yes	Isolated	Respiratory system		No	No
199	2014	Male	40w0d	No		No	-	-		No	No
200	2014	Male	41w4d	No		No	-	-		No	No
201	2014	Male	37w5d	No		Yes	Isolated	Abdomen		No	No
202	2014	Female	40w1d	No		No	-	-		No	No
203	2014	Female	35w0d	Yes		Yes	Multiple	Immune system, Respiratory system		No	No
204	2014	Female	32w1d	Yes		No	-	-		No	No
205	2014	Male	38w2d	No		No	-	-		No	No
207	2014	Male	37w4d	No		Yes	Isolated	Genitourinary system		No	No
208	2014	Female	27w3d	Yes		No	-	-		No	No
209	2014	Male	40w2d	No		No	-	-		No	No
210	2014	Female	36w4d	Yes		No	-	-		No	No
211	2014	Male	28w2d	Yes		Yes	Isolated	Genitourinary system		No	No
212	2014	Male	38w5d	No		No	-	-		No	No
213	2014	Male	36w4d	Yes		Yes	Isolated	Abdomen		No	No
214	2014	Female	38w4d	No		No	-	-		No	No
215	2014	Female	31w6d	Yes		No	-	-		No	No
216	2014	Female	36w6d	Yes		No	-	-		No	No
217	2014	Male	33w4d	Yes		No	-	-		No	No
218	2014	Male	35w6d	Yes		Yes	Isolated	Genitourinary system		Yes	No
219	2014	Female	38w2d	No		Yes	Isolated	Cardiovascular system		No	No
220	2014	Female	37w5d	No		No	-	-		No	No
221	2014	Male	40w2d	No		No	-	-		No	No
222	2014	Male	37w4d	No		No	-	-		No	No
223	2014	Male	37w0d	No		No	-	-		No	No
224	2014	Male	36w0d	Yes		Yes	Isolated	Cardiovascular system		Yes	Yes
225	2014	Male	36w0d	No		No	-	-		No	No
226	2014	Male	33w3d	Yes		No	-	-		No	No
227	2014	Male	27w0d	Yes		No	-	-		No	No
228	2014	Male	37w1d	No		No	-	-		No	No
229	2014	Female	33w1d	Yes		No	-	-		No	No
230	2014	Female	28w1d	Yes		No	-	-		No	No
231	2014	Female	31w2d	No		Yes	Isolated	Prenatal development or birth		No	No
232	2014	Male	38w3d	No		Yes	Isolated	Cardiovascular system		No	No
233	2014	Female	33w0d	Yes		No	-	-		No	No
234	2014	Female	39w0d	No		Yes	Isolated	Connective tissue		No	No
235	2014	Male	31w2d	Yes		No	-	-		No	No
236	2014	Female	38w3d	No		Yes	Isolated	Connective tissue		No	No
237	2014	Male	36w3d	No		No	-	-		No	No
238	2014	Female	38w0d	No		No	-	-		No	No
239	2014	Male	37w0d	No		Yes	Multiple	Prenatal development or birth, Genitourinary system		Yes	No
241	2014	Female	33w3d	Yes		Yes	Isolated	Cardiovascular system		No	No
242	2014	Male	41w2d	No		No	-	-		No	No
243	2014	Female	31w5d	Yes		Yes	Isolated	Connective tissue		No	No
244	2014	Male	40w4d	No		No	-	-		No	No
245	2014	Female	36w6d	Yes		No	-	-		No	No
246	2014	Female	36w6d	Yes		Yes	Multiple	Genitourinary system, Skeletal system		Yes	No
247	2014	Male	38w2d	No		No	-	-		No	No
248	2014	Female	Full term	No		Yes	Multiple	Metabolism/homeostasis, Prenatal development or birth, Abdomen, Cardiovascular system		No	No
249	2014	Male	35w0d	Yes		No	-	-		No	No
250	2014	Male	38w4d	No		Yes	Isolated	Cardiovascular system		No	No
251	2014	Female	27w5d	Yes		No	-	-		No	No
252	2014	Male	27w5d	Yes		Yes	Isolated	Prenatal development or birth		No	No
253	2014	Male	39w0d	No		Yes	Isolated	Cardiovascular system		No	No
254	2014	Female	41w0d	No		Yes	Isolated	Genitourinary system		Yes	No
255	2014	Female	31w0d	Yes		Yes	Isolated	Cardiovascular system		No	No
256	2014	Male	39w1d	No		No	-	-		No	No
258	2014	Female	36w2d	Yes		No	-	-		No	No
259	2014	Male	34w4d	Yes		No	-	-		No	No
260	2014	Female	30w6d	Yes		No	-	-		No	No
261	2014	Male	41w0d	No		No	-	-		No	No
262	2014	Male	25w1d	Yes		No	-	-		Yes	No
263	2014	Female	36w6d	No		No	-	-		No	No
264	2014	Male	40w2d	No		No	-	-		No	No
265	2014	Male	31w3d	Yes		No	-	-		No	No
266	2014	Male	38w1d	No		No	-	-		No	No
267	2014	Female	36w3d	Yes		No	-	-		No	No
268	2014	Male	40w5d	No		No	-	-		No	No
270	2014	Female	37w6d	No		Yes	Multiple	Blood- and bloodforming tissues, Nervous system, Respiratory system, Growth abnormality		No	No
271	2014	Male	40w0d	No		No	-	-		No	No
272	2014	Male	41w2d	No		No	-	-		No	No
273	2014	Male	26w0d	Yes		Yes	Multiple	Head or Neck, Integument		Yes	No
274	2014	Female	26w0d	Yes		No	-	-		No	No
275	2014	Female	36w3d	Yes		No	-	-		No	No
276	2014	Male	36w3d	Yes		Yes	Isolated	Genitourinary system		No	No
277	2014	Female	30w4d	Yes		Yes	Isolated	Cardiovascular system		Yes	Yes
278	2014	Female	37w0d	No		No	-	-		No	No
279	2014	Female	35w3d	Yes		No	-	-		No	No
280	2014	Male	39w0d	No		Yes	Isolated	Cardiovascular system		No	No
281	2014	Female	39w0d	No		No	-	-		No	No
282	2014	Female	32w0d	No		No	-	-		No	No
283	2014	Male	34w1d	Yes		No	-	-		No	No
284	2014	Female	36w6d	Yes		No	-	-		No	No
285	2014	Female	40w0d	No		No	-	-		No	No
286	2014	Female	30w4d	Yes		No	-	-		No	No
287	2014	Male	27w2d	Yes		Yes	Multiple	Cardiovascular system, Growth abnormality		Yes	No
288	2014	Male	27w0d	Yes		Yes	Isolated	Genitourinary system		No	No
289	2014	Female	40w1d	No		No	-	-		No	No
290	2014	Male	28w2d	Yes		No	-	-		No	No
291	2014	Female	25w4d	Yes		Yes	Isolated	Integument		No	No
292	2014	Male	40w6d	No		No	-	-		No	No
293	2014	Female	41w2d	No		No	-	-		No	No
294	2014	Male	34w1d	Yes		No	-	-		No	No
295	2014	Male	35w6d	Yes		Yes	Isolated	Metabolism/homeostasis		No	No
296	2014	Male	41w1d	No		No	-	-		No	No
297	2014	Male	27w5d	Yes		No	-	-		No	No
298	2014	Female	41w3d	No		No	-	-		No	No
299	2014	Male	38w6d	No		Yes	Multiple	Cardiovascular system, Genitourinary system		Yes	No
300	2014	Female	32w1d	Yes		No	-	-		No	No
301	2014	Male	32w1d	Yes		No	-	-		No	No
302	2014	Male	38w6d	No		No	-	-		No	No
303	2014	Male	41w5d	No		No	-	-		No	No
304	2014	Female	37w0d	No		No	-	-		No	No
305	2014	Female	34w1d	Yes		No	-	-		No	No
306	2014	Female	34w1d	Yes		No	-	-		No	No
307	2014	Male	40w1d	No		Yes	Isolated	Head or Neck		No	No
308	2014	Male	26w2d	Yes		No	-	-		No	No
309	2014	Male	37w0d	No		No	-	-		No	No
310	2014	Male	26w2d	Yes		Yes	Multiple	Connective tissue, Cardiovascular system, Genitourinary system		Yes	Yes
311	2014	Female	33w4d	Yes		No	-	-		No	No
312	2014	Male	33w4d	Yes		No	-	-		No	No
313	2014	Male	40w2d	No		No	-	-		No	No
314	2014	Male	37w1d	No		No	-	-		No	No
315	2014	Female	36w4d	Yes		No	-	-		No	No
316	2014	Male	32w1d	Yes		No	-	-		No	No
317	2014	Female	38w2d	No		Yes	Isolated	Nervous system		No	No
318	2014	Male	40wod	No		No	-	-		No	No
319	2014	Female	37w0d	No		No	-	-		No	No
320	2014	Male	41w2d	No		Yes	Isolated	Abdomen		No	No
321	2014	Female	40w5d	No		No	-	-		No	No
322	2014	Female	40w1d	No		No	-	-		No	No
323	2014	Female	36w1d	Yes		Yes	Multiple	Cardiovascular system, Growth abnormality		No	No
324	2014	Female	37w1d	No		No	-	-		No	No
325	2014	Male	30w2d	Yes		No	-	-		No	No
326	2014	Female	39w4d	No		No	-	-		No	No
327	2014	Male	34w4d	Yes		No	-	-		No	No
328	2014	Female	39w3d	No		Yes	Isolated	Nervous system		Yes	No
329	2014	Male	38w1d	No		Yes	Multiple	Prenatal development or birth, Growth abnormality		No	No
330	2014	Male	32w6d	Yes		No	-	-		No	No
331	2014	Female	40w6d	No		No	-	-		No	No
332	2014	Male	41w2d	No		No	-	-		No	No
333	2014	Male	36w5d	Yes		Yes	Isolated	Cardiovascular system		No	No
334	2014	Female	33w4d	Yes		No	-	-		No	No
335	2014	Female	33w4d	Yes		No	-	-		No	No
336	2014	Male	42w0d	No		No	-	-		No	No
337	2014	Male	33w5d	No		No	-	-		No	No
338	2014	Female	38w3d	No		Yes	Isolated	Growth abnormality		No	No
339	2014	Female	31w6d	Yes		Yes	Isolated	Cardiovascular system		No	No
340	2014	Female	37w0d	No		No	-	-		No	No
341	2014	Female	40w5d	No		No	-	-		No	No
342	2014	Female	40w2d	No		No	-	-		No	No
343	2014	Female	39w3d	No		Yes	Isolated	Nervous system		Yes	Yes
344	2014	Female	40w5d	No		No	-	-		No	No
345	2014	Male	41w3d	No		No	-	-		No	No
346	2014	Female	39w0d	No		No	-	-		No	No
347	2014	Female	28w5d	Yes		No	-	-		No	No
348	2014	Female	31w5d	Yes		No	-	-		No	No
349	2014	Female	31w5d	Yes		No	-	-		No	No
350	2014	Male	31w2d	Yes		Yes	Multiple	Head or Neck, Limbs		Yes	No
351	2014	Male	37w6d	No		Yes	Isolated	Connective tissue		No	No
352	2014	Female	36w2d	Yes		No	-	-		No	No
353	2014	Male	40w5d	No		No	-	-		No	No
354	2014	Female	39w3d	No		No	-	-		No	No
355	2014	Male	32w0d	Yes		Yes	Multiple	Immune system, Respiratory system		No	No
356	2014	Female	38w4d	No		No	-	-		No	No
357	2014	Female	35w0d	Yes		No	-	-		No	No
358	2014	Female	39w0d	No		Yes	Multiple	Head or Neck, Limbs, Prenatal development or birth, Ear		Yes	Yes
359	2014	Female	38w2d	No		Yes	Multiple	Connective tissue, Abdomen, Genitourinary system		No	No
360	2014	Male	30w5d	Yes		No	-	-		No	No
361	2014	Female	28w2d	Yes		No	-	-		No	No
362	2014	Male	39w0d	No		Yes	Isolated	Integument		No	No
363	2014	Female	37w6d	No		Yes	Isolated	Cardiovascular system		Yes	No
364	2014	Male	37w6d	No		No	-	-		No	No
365	2014	Male	33w1d	Yes		No	-	-		No	No
366	2014	Male	38w6d	No		Yes	Multiple	Metabolism/homeostasis, Growth abnormality		No	No
367	2014	Female	38w2d	No		No	-	-		No	No
368	2014	Male	27w6d	Yes		No	-	-		No	No
369	2014	Male	41w6d	No		No	-	-		No	No
370	2014	Female	32w4d	Yes		No	-	-		No	No
371	2014	Male	37w5d	No		Yes	Isolated	Cardiovascular system		No	No
372	2014	Female	39w6d	No		No	-	-		No	No
373	2014	Male	38w0d	No		Yes	Isolated	Blood- and bloodforming tissues		No	No
374	2014	Female	30w6d	Yes		No	-	-		No	No
375	2014	Female	36w4d	Yes		No	-	-		No	No
376	2014	Male	36w4d	Yes		No	-	-		No	No
377	2014	Male	29w6d	Yes		No	-	-		No	No
378	2014	Male	38w5d	No		Yes	Isolated	Growth abnormality		No	No
379	2014	Female	30w4d	Yes		No	-	-		No	No
380	2014	Male	30w4d	Yes		No	-	-		No	No
381	2014	Male	41w2d	No		No	-	-		No	No
382	2014	Male	38w1d	No		Yes	Isolated	Head or Neck		Yes	No
383	2014	Male	34w0d	Yes		Yes	Isolated	Head or Neck		No	No
384	2014	Female	37w6d	No		No	-	-		No	No
385	2014	Female	35w2d	Yes		No	-	-		No	No
386	2014	Female	37w3d	No		Yes	Isolated	Growth abnormality		No	No
387	2014	Female	28w0d	Yes		No	-	-		No	No
388	2014	Male	41w1d	No		Yes	Multiple	Metabolism/homeostasis, Growth abnormality		No	No
389	2014	Female	41w3d	No		Yes	Isolated	Endocrine system		No	No
390	2014	Male	39w2d	No		No	-	-		No	No
391	2014	Male	29w0d	Yes		No	-	-		No	No
392	2014	Male	41w2d	No		Yes	Isolated	Cardiovascular system		No	No
393	2014	Male	39w2d	No		No	-	-		No	No
394	2014	Female	40w0d	No		No	-	-		No	No
395	2014	Male	31w6d	Yes		No	-	-		No	No
396	2014	Female	32w2d	Yes		No	-	-		No	No
397	2014	Male	28w2d	Yes		No	-	-		No	No
398	2014	Male	27w2d	Yes		No	-	-		No	No
399	2014	Male	30w5d	Yes		No	-	-		No	No
400	2014	Female	28w0d	Yes		No	-	-		No	No
401	2014	Female	28w0d	Yes		No	-	-		No	No
402	2014	Male	33w3d	Yes		No	-	-		No	No
403	2014	Female	36w6d	Yes		Yes	Multiple	Abdomen, Cardiovascular system		Yes	No
404	2014	Male	30w6d	Yes		Yes	Isolated	Cardiovascular system		No	No
405	2014	Male	38w5d	No		Yes	Isolated	Head or Neck		Yes	No
406	2014	Male	40w6d	No		No	-	-		No	No
407	2014	Female	35w5d	Yes		No	-	-		No	No
408	2014	Male	41w1d	No		No	-	-		No	No
409	2014	Male	25w6d	Yes		No	-	-		No	No
410	2014	Female	36w2d	Yes		No	-	-		No	No
411	2014	Female	40w6d	No		Yes	Isolated	Cardiovascular system		No	No
412	2014	Male	36w6d	Yes		Yes	Isolated	Cardiovascular system		No	No
413	2014	Female	36w5d	Yes		Yes	Isolated	Genitourinary system		Yes	Yes
414	2014	Male	33w0d	Yes		Yes	Isolated	Head or Neck		No	No
415	2014	Male	38w1d	No		No	-	-		No	No
416	2014	Male	39w6d	No		No	-	-		No	No
417	2014	Female	39w4d	No		Yes	Isolated	Abdomen		No	No
418	2014	Male	34w0d	Yes		No	-	-		No	No
419	2014	Female	38w0d	No		No	-	-		No	No
420	2014	Male	34w0d	Yes		No	-	-		No	No
421	2014	Male	28w0d	Yes		Yes	Multiple	Cardiovascular system, Genitourinary system		No	No
422	2014	Male	30w4d	Yes		No	-	-		No	No
423	2014	Female	32w3d	Yes		No	-	-		No	No
424	2014	Male	24w3d	Yes		No	-	-		No	No
425	2014	Male	38w0d	No		Yes	Multiple	Connective tissue, Cardiovascular system		Yes	Yes
426	2014	Female	41w1d	No		Yes	Isolated	Abdomen		No	No
427	2014	Female	37w6d	No		Yes	Isolated	Growth abnormality		Yes	No
428	2014	Male	32w1d	Yes		No	-	-		No	No
429	2014	Male	36w4d	Yes		No	-	-		No	No
430	2014	Male	40w4d	No		No	-	-		No	No
431	2014	Male	36w6d	Yes		No	-	-		No	No
432	2014	Male	30w1d	Yes		Yes	Multiple	Head or Neck, Genitourinary system		Yes	Yes
433	2014	Male	37w6d	No		Yes	Multiple	Prenatal development or birth, Genitourinary system, Growth abnormality		No	No
434	2014	Male	40w2d	No		No	-	-		No	No
435	2014	Female	33w0d	Yes		No	-	-		No	No
436	2014	Female	37w5d	No		Yes	Multiple	Integument, Nervous system		Yes	No
437	2014	Male	40w3d	No		No	-	-		No	No
438	2014	Female	33w0d	Yes		No	-	-		No	No
439	2014	Male	38w5d	No		Yes	Multiple	Cardiovascular system, Head or Neck		Yes	Yes
440	2014	Female	38w5d	No		No	-	-		No	No
441	2014	Male	32w0d	Yes		No	-	-		No	No
442	2014	Female	34w6d	Yes		No	-	-		No	No
443	2014	Female	34w6d	Yes		No	-	-		Yes	Yes
444	2014	Male	32w0d	Yes		Yes	Multiple	Genitourinary system, Growth abnormality		No	No
445	2014	Male	30w4d	Yes		No	-	-		No	No
446	2014	Female	31w6d	Yes		Yes	Multiple	Abdomen, Genitourinary system		No	No
447	2014	Male	35w5d	Yes		No	-	-		No	No
448	2014	Male	38w5d	No		Yes	Isolated	Cardiovascular system		No	No
449	2014	Male	30w2d	Yes		No	-	-		No	No
450	2014	Male	30w2d	Yes		Yes	Isolated	Cardiovascular system		No	No
451	2014	Male	39w2d	No		Yes	Multiple	Abdomen, Cardiovascular system		No	No
452	2014	Female	38w1d	No		Yes	Isolated	Cardiovascular system		Yes	No
453	2014	Female	37w3d	No		Yes	Multiple	Abdomen, Growth abnormality		No	No
454	2014	Male	Full term	No		No	-	-		No	No
455	2014	Female	37w6d	No		Yes	Multiple	Head or Neck, Nervous system		Yes	No
456	2014	Male	30w1d	Yes		No	-	-		No	No
457	2014	Male	26w3d	No		No	-	-		No	No
458	2014	Male	36w3d	Yes		No	-	-		No	No
460	2014	Female	31w3d	Yes		No	-	-		No	No
461	2014	Male	34w0d	Yes		No	-	-		No	No
462	2014	Female	35w1d	Yes		No	-	-		No	No
463	2014	Female	32w4d	Yes		No	-	-		No	No
464	2014	Male	37w4d	No		No	-	-		No	No
465	2014	Male	37w2d	No		Yes	Isolated	Cardiovascular system		No	No
466	2014	Female	37w3d	No		Yes	Multiple	Prenatal development or birth, Cardiovascular system		Yes	Yes
467	2014	Male	40w3d	No		Yes	Isolated	Cardiovascular system		No	No
468	2014	Male	33w4d	Yes		No	-	-		No	No
469	2014	Female	33w0d	Yes		No	-	-		No	No
470	2014	Male	39wod	No		No	-	-		No	No
471	2014	Male	38w1d	No		Yes	Isolated	Cardiovascular system		No	No
472	2014	Male	38w6d	No		No	-	-		No	No
473	2014	Female	36w2d	Yes		No	-	-		No	No
474	2014	Female	39w5d	No		No	-	-		No	No
475	2014	Male	30w4d	Yes		No	-	-		No	No
476	2014	Male	38w2d	No		No	-	-		No	No
477	2014	Female	41w3d	No		No	-	-		No	No
478	2014	Male	39w2d	No		No	-	-		No	No
479	2014	Female	39w3d	No		No	-	-		No	No
480	2014	Male	34w5d	Yes		Yes	Multiple	Abdomen, Genitourinary system		No	No
481	2014	Male	33w1d	No		No	-	-		No	No
482	2014	Female	37w6d	No		No	-	-		No	No
483	2014	Male	37w6d	No		No	-	-		No	No
484	2014	Female	39w6d	No		Yes	Multiple	Ear, Integument		No	No
485	2014	Female	24w4d	Yes		Yes	Isolated	Cardiovascular system		Yes	No
486	2014	Female	37w3d	No		No	-	-		No	No
487	2014	Female	37w6d	No		No	-	-		No	No
488	2014	Male	37w1d	No		No	-	-		No	No
489	2014	Male	38w6d	No		No	-	-		No	No
490	2014	Female	37w2d	No		No	-	-		No	No
491	2014	Male	34w4d	Yes		No	-	-		No	No
492	2014	Male	Unknown	Unknown		No	-	-		No	No
493	2014	Female	37w3d	No		Yes	Multiple	Genitourinary system, Growth abnormality		No	No
495	2014	Male	38w2d	No		Yes	Isolated	Cardiovascular system		Yes	No
496	2014	Male	26w3d	Yes		Yes	Isolated	Nervous system		Yes	No
497	2014	Male	40w6d	No		No	-	-		No	No
498	2014	Female	37w6d	No		No	-	-		No	No
499	2014	Male	34w0d	Yes		No	-	-		No	No
500	2014	Male	37w4d	No		No	-	-		No	No
501	2014	Male	38w6d	No		No	-	-		No	No
502	2014	Male	35w6d	Yes		No	-	-		No	No
503	2014	Female	26w2d	Yes		No	-	-		No	No
504	2014	Male	35w6d	Yes		Yes	Multiple	Head or Neck, Limbs, Cardiovascular system, Ear, Integument		Yes	Yes
505	2014	Male	36w5d	Yes		No	-	-		No	No
506	2014	Male	36w3d	Yes		No	-	-		No	No
507	2014	Male	38w1d	No		Yes	Isolated	Genitourinary system		No	No
508	2014	Male	26w0d	Yes		No	-	-		No	No
509	2014	Female	26w4d	Yes		No	-	-		No	No
510	2014	Female	34w3d	Yes		No	-	-		No	No
511	2014	Female	34w3d	Yes		No	-	-		No	No
512	2014	Male	40w2d	No		No	-	-		No	No
513	2014	Male	37w0d	No		No	-	-		No	No
514	2014	Male	31w5d	Yes		No	-	-		No	No
515	2014	Female	33w2d	Yes		No	-	-		No	No
516	2014	Female	41w1d	No		No	-	-		No	No
517	2014	Male	40w1d	No		No	-	-		No	No
518	2014	Male	37w5d	No		Yes	Isolated	Metabolism/homeostasis		Yes	Yes
519	2014	Male	35w4d	Yes		Yes	Isolated	Abdomen		No	No
520	2014	Female	36w2d	Yes		No	-	-		No	No
521	2014	Female	41w1d	No		No	-	-		No	No
522	2014	Female	40w3d	No		Yes	Isolated	Cardiovascular system		No	No
523	2014	Male	38w5d	No		No	-	-		No	No
525	2014	Male	36w4d	No		No	-	-		No	No
526	2014	Female	37w5d	No		No	-	-		No	No
527	2014	Male	36w4d	Yes		No	-	-		No	No
528	2014	Female	38w3d	No		No	-	-		No	No
529	2014	Female	25w4d	Yes		No	-	-		No	No
530	2014	Female	25w4d	Yes		Yes	Isolated	Integument		No	No
531	2014	Male	24w6d	Yes		No	-	-		No	No
532	2014	Male	29w6d	Yes		No	-	-		No	No
533	2014	Male	34w2d	Yes		No	-	-		No	No
534	2014	Male	27w1d	Yes		Yes	Isolated	Prenatal development or birth		No	No
535	2014	Male	34w1d	Yes		No	-	-		No	No
536	2014	Female	40w0d	No		Yes	Multiple	Head or Neck		Yes	Yes
537	2014	Male	34w2d	Yes		Yes	Multiple	Genitourinary system, Growth abnormality		No	No
538	2014	Male	34w2d	Yes		No	-	-		No	No
539	2014	Male	32w2d	Yes		No	-	-		No	No
540	2014	Female	40w6d	No		No	-	-		No	No
541	2014	Male	33w4d	Yes		Yes	Multiple	Abdomen, Genitourinary system, Integument, Nervous system, Respiratory system		No	No
542	2014	Male	39w0d	No		No	-	-		No	No
543	2014	Female	36w1d	Yes		No	-	-		No	No
544	2014	Male	37w1d	No		Yes	Isolated	Abdomen		No	No
545	2014	Female	34w2d	Yes		No	-	-		No	No
546	2014	Female	29w0d	Yes		No	-	-		No	No
547	2014	Male	38w2d	No		Yes	Isolated	Abdomen		No	No
548	2014	Female	40w5d	No		No	-	-		No	No
549	2014	Male	31w6d	Yes		No	-	-		No	No
550	2014	Male	36w4d	Yes		No	-	-		No	No
551	2014	Female	37w4d	No		No	-	-		No	No
552	2014	Male	38w2d	No		No	-	-		No	No
553	2014	Male	37w2d	No		No	-	-		No	No
554	2014	Male	37w6d	No		Yes	Isolated	Cardiovascular system		No	No
555	2014	Female	40w1d	No		No	-	-		No	No
556	2014	Female	34w5d	Yes		No	-	-		No	No
557	2014	Female	34w5d	Yes		No	-	-		No	No
558	2014	Male	35w3d	Yes		Yes	Isolated	Head or Neck		No	No
559	2014	Male	30w2d	Yes		Yes	Isolated	Head or Neck		No	No
560	2014	Male	30w2d	Yes		Yes	Isolated	Head or Neck		No	No
561	2014	Male	40w6d	No		No	-	-		No	No
562	2014	Female	37w1d	No		No	-	-		No	No
563	2014	Male	24w3d	Yes		No	-	-		No	No
564	2014	Male	32w3d	Yes		No	-	-		No	No
565	2014	Male	37w4d	No		Yes	Multiple	Cardiovascular system, Head or Neck		Yes	Yes
566	2014	Female	33w1d	Yes		No	-	-		No	No
567	2014	Male	33w4d	Yes		No	-	-		No	No
568	2014	Male	32w3d	Yes		No	-	-		No	No
569	2014	Male	37w1d	Yes		Yes	Isolated	Abdomen		No	No
570	2014	Female	39w6d	No		No	-	-		No	No
571	2014	Female	40w3d	No		No	-	-		No	No
572	2014	Female	39w6d	No		Yes	Isolated	Cardiovascular system		No	No
573	2014	Female	38w0d	No		Yes	Isolated	Cardiovascular system		No	No
574	2014	Female	41w4d	No		No	-	-		No	No
575	2014	Male	32w0d	Yes		No	-	-		No	No
576	2014	Female	24w6d	Yes		No	-	-		No	No
577	2014	Male	32w0d	Yes		No	-	-		No	No
578	2014	Male	39w0d	No		Yes	Isolated	Connective tissue		No	No
579	2014	Male	35w3d	Yes		No	-	-		No	No
580	2014	Female	37w2d	No		No	-	-		Yes	Yes
581	2014	Male	36w4d	Yes		No	-	-		No	No
582	2014	Female	24w2d	Yes		No	-	-		No	No
583	2014	Female	36w4d	Yes		No	-	-		No	No
584	2014	Female	38w2d	No		No	-	-		No	No
585	2014	Male	38w5d	No		No	-	-		No	No
586	2014	Male	39w1d	No		No	-	-		No	No
587	2014	Female	41w2d	No		No	-	-		No	No
588	2014	Male	40w3d	No		No	-	-		No	No
589	2014	Female	37w4d	No		No	-	-		No	No
590	2014	Female	39w0d	No		No	-	-		No	No
591	2014	Male	37w4d	No		No	-	-		No	No
592	2014	Female	36w3d	Yes		No	-	-		No	No
593	2014	Male	39w5d	No		No	-	-		No	No
594	2014	Female	26w2d	Yes		No	-	-		No	No
595	2014	Female	37w5d	No		Yes	Multiple	Head or Neck, Abdomen, Cardiovascular system, Ear, Genitourinary system		Yes	Yes
596	2014	Male	39w1d	No		No	-	-		No	No
597	2014	Male	39w5d	No		No	-	-		No	No
598	2014	Male	40w4d	No		No	-	-		No	No
599	2014	Male	32w3d	Yes		No	-	-		No	No
600	2014	Female	27w1d	Yes		No	-	-		No	No
601	2014	Female	40w0d	No		No	-	-		No	No
602	2014	Female	40w0d	No		Yes	Isolated	Abdomen		No	No
603	2014	Female	29w5d	Yes		Yes	Isolated	Connective tissue		No	No
604	2014	Female	39w3d	No		Yes	Isolated	Integument		No	No
605	2014	Female	38w3d	No		Yes	Isolated	Cardiovascular system		No	No
606	2014	Male	40w4d	No		No	-	-		No	No
607	2014	Male	34w0d	Yes		No	-	-		No	No
608	2014	Female	39w0d	No		No	-	-		No	No
609	2014	Female	36w5d	No		No	-	-		No	No
610	2014	Male	37w3d	No		Yes	Isolated	Connective tissue		No	No
611	2014	Female	38w5d	No		No	-	-		No	No
612	2014	Male	33w6d	Yes		Yes	Isolated	Cardiovascular system		No	No
613	2014	Male	33w5d	Yes		No	-	-		No	No
614	2014	Male	32w1d	Yes		No	-	-		No	No
615	2014	Female	35w5d	Yes		Yes	Isolated	Head or Neck		No	No
616	2014	Male	39w5d	No		No	-	-		No	No
617	2014	Female	26w3d	Yes		No	-	-		No	No
619	2014	Male	28w4d	Yes		Yes	Multiple	Abdomen, Respiratory system		Yes	No
620	2014	Male	41w6d	No		No	-	-		No	No
621	2014	Male	38w3d	No		Yes	Multiple	Head or Neck, Cardiovascular system, Genitourinary system		Yes	No
622	2014	Male	40w4d	No		No	-	-		No	No
623	2014	Male	41w2d	No		Yes	Isolated	Cardiovascular system		No	No
624	2014	Male	30w5d	Yes		No	-	-		No	No
625	2014	Male	37w0d	No		No	-	-		Yes	No
626	2014	Male	33w6d	Yes		No	-	-		No	No
627	2014	Female	39w5d	No		No	-	-		No	No
628	2014	Male	31w1d	Yes		No	-	-		No	No
629	2014	Female	31w1d	Yes		No	-	-		No	No
630	2014	Male	37w4d	No		Yes	Isolated	Connective tissue		Yes	No
631	2014	Male	Unknown	Unknown		No	-	-		No	No
632	2014	Male	34w0d	Yes		No	-	-		No	No
633	2014	Male	34w0d	Yes		No	-	-		No	No
634	2014	Female	37w1d	No		No	-	-		No	No
635	2014	Male	25w1d	Yes		No	-	-		No	No
636	2014	Male	31w3d	Yes		No	-	-		No	No
637	2014	Female	37w0d	No		Yes	Multiple	Connective tissue, Cardiovascular system		No	No
638	2014	Male	41w0d	No		No	-	-		No	No
639	2014	Female	39w3d	No		No	-	-		No	No
640	2014	Male	38w4d	No		Yes	Multiple	Connective tissue, Metabolism/homeostasis		No	No
641	2014	Male	37w6d	No		No	-	-		No	No
642	2014	Female	41w4d	No		No	-	-		No	No
643	2014	Female	37w1d	No		Yes	Multiple	Metabolism/homeostasis, Cardiovascular system, Genitourinary system, Growth abnormality		Yes	Yes
644	2014	Female	33w2d	Yes		Yes	Multiple	Connective tissue, Integument		Yes	No
645	2014	Male	39w1d	No		No	-	-		No	No
646	2014	Male	34w3d	Yes		Yes	Multiple	Head or Neck, Limbs, Ear, Genitourinary system, Integument		Yes	Yes
647	2014	Male	39w3d	No		No	-	-		No	No
648	2014	Female	42w4d	No		No	-	-		No	No
649	2014	Male	39w5d	No		No	-	-		No	No
650	2014	Female	38w1d	No		Yes	Isolated	Immune system		No	No
651	2014	Male	30w0d	Yes		No	-	-		No	No
652	2014	Male	38w5d	No		No	-	-		No	No
653	2014	Male	40w5d	No		No	-	-		No	No
654	2014	Female	24w6d	Yes		No	-	-		No	No
655	2014	Male	38w0d	No		No	-	-		No	No
656	2014	Male	36w5d	Yes		No	-	-		No	No
657	2014	Female	33w3d	No		No	-	-		No	No
658	2014	Female	38w5d	No		No	-	-		No	No
659	2014	Female	33w3d	Yes		No	-	-		No	No
660	2014	Male	40w7d	No		Yes	Isolated	Abdomen		Yes	Yes
661	2014	Male	38w5d	No		No	-	-		No	No
662	2014	Male	31w0d	Yes		No	-	-		No	No
663	2014	Male	39w	No		No	-	-		Yes	No
664	2014	Male	42w0d	No		No	-	-		No	No
665	2014	Male	40w1d	No		No	-	-		No	No
666	2014	Female	31w5d	Yes		No	-	-		No	No
667	2014	Male	29w6d	Yes		Yes	Multiple	Limbs, Integument		No	No
668	2014	Female	26w4d	Yes		Yes	Isolated	Growth abnormality		No	No
669	2014	Male	32w5d	No		No	-	-		No	No
670	2014	Male	32w5d	No		No	-	-		No	No
671	2014	Male	38w0d	No		No	-	-		No	No
672	2014	Male	37w0d	No		Yes	Isolated	Metabolism/homeostasis		No	No
673	2014	Male	36w4d	Yes		No	-	-		No	No
674	2014	Female	39w6d	No		No	-	-		No	No
675	2014	Female	36w4d	Yes		No	-	-		No	No
676	2014	Male	37w3d	No		No	-	-		No	No
677	2014	Male	32w4d	Yes		No	-	-		No	No
678	2014	Female	32w4d	Yes		No	-	-		No	No
679	2014	Male	38w4d	No		Yes	Multiple	Breast, Skeletal system		No	No
680	2014	Male	31w4d	Yes		Yes	Isolated	Head or Neck		Yes	No
681	2014	Female	36w4d	Yes		No	-	-		No	No
682	2014	Male	40w6d	No		No	-	-		No	No
683	2014	Female	29w5d	Yes		No	-	-		No	No
684	2014	Female	29w5d	Yes		No	-	-		No	No
685	2014	Female	31w1d	Yes		Yes	Isolated	Nervous system		No	No
686	2014	Male	38w6d	No		No	-	-		No	No
687	2014	Female	37w4d	No		No	-	-		No	No
688	2014	Male	40w6d	No		No	-	-		No	No
689	2014	Female	40w4d	No		No	-	-		No	No
690	2014	Female	26w6d	Yes		No	-	-		No	No
691	2014	Female	39w1d	No		Yes	Isolated	Connective tissue		No	No
692	2014	Female	39w2d	No		Yes	Multiple	Immune system, Growth abnormality		No	No
693	2014	Male	41w1d	No		No	-	-		No	No
694	2014	Female	35w4d	Yes		Yes	Multiple	Blood- and bloodforming tissues, Head or Neck, Integument, Nervous system		Yes	No
695	2014	Female	39w3d	No		Yes	Isolated	Cardiovascular system		No	No
696	2014	Male	40w4d	No		No	-	-		No	No
697	2014	Female	37w0d	No		Yes	Multiple	Head or Neck, Cardiovascular system, Ear, Nervous system, Skeletal system		Yes	Yes
698	2014	Female	36w4d	Yes		No	-	-		No	No
699	2014	Male	41w1d	No		No	-	-		No	No
700	2014	Male	41w2d	No		No	-	-		No	No
701	2014	Male	38w5d	No		No	-	-		No	No
702	2014	Male	37w1d	No		No	-	-		No	No
703	2014	Female	41w0d	No		No	-	-		No	No
704	2014	Male	38w6d	No		No	-	-		No	No
705	2014	Male	27w0d	Yes		Yes	Isolated	Nervous system		No	No
706	2014	Male	27w0d	Yes		Yes	Isolated	Cardiovascular system		No	No
707	2014	Male	37w2d	No		No	-	-		No	No
708	2014	Male	36w5d	Yes		No	-	-		No	No
709	2014	Male	33w6d	Yes		No	-	-		No	No
710	2014	Female	34w4d	Yes		Yes	Isolated	Cardiovascular system		Yes	No
711	2014	Male	30w4d	Yes		Yes	Isolated	Cardiovascular system		No	No
712	2014	Male	36w4d	Yes		Yes	Isolated	Genitourinary system		No	No
713	2014	Male	41w1d	No		Yes	Isolated	Growth abnormality		No	No
714	2014	Male	38w4d	No		Yes	Multiple	Genitourinary system, Growth abnormality		No	No
716	2014	Female	40w2d	No		No	-	-		No	No
717	2014	Male	37w5d	No		No	-	-		No	No
718	2014	Female	38w0d	No		Yes	Isolated	Connective tissue		No	No
719	2014	Male	38w4d	No		Yes	Isolated	Limbs		No	No
720	2014	Male	32w5d	Yes		Yes	Isolated	Neoplasm		No	No
721	2014	Male	38w0d	No		No	-	-		No	No
722	2014	Male	39w5d	No		No	-	-		No	No
723	2014	Female	25w2d	Yes		No	-	-		No	No
724	2014	Female	39w1d	No		No	-	-		No	No
725	2014	Male	38w4d	No		Yes	Isolated	Connective tissue		No	No
726	2014	Male	37w5d	No		Yes	Isolated	Cardiovascular system		Yes	Yes
727	2014	Female	41w0d	No		No	-	-		No	No
728	2014	Female	30w4d	Yes		Yes	Isolated	Cardiovascular system		No	No
729	2014	Female	38w0d	No		Yes	Isolated	Cardiovascular system		No	No
730	2014	Male	39w0d	No		Yes	Isolated	Cardiovascular system		Yes	No
731	2014	Male	37w4d	No		Yes	Multiple	Head or Neck, Growth abnormality		Yes	Yes
732	2014	Female	25w4d	Yes		No	-	-		No	No
733	2014	Male	41w0d	No		Yes	Isolated	Head or Neck		No	No
734	2014	Male	35w6d	Yes		No	-	-		No	No
735	2014	Female	37w0d	No		Yes	Multiple	Connective tissue, Nervous system		No	No
736	2014	Female	40w4d	No		No	-	-		No	No
737	2014	Female	37w3d	No		Yes	Isolated	Growth abnormality		No	No
738	2014	Female	28w3d	Yes		No	-	-		No	No
739	2014	Female	28w3d	Yes		No	-	-		No	No
740	2014	Female	40w3d	No		No	-	-		No	No
741	2014	Male	36w4d	Yes		Yes	Multiple	Head or Neck, Cardiovascular system, Ear, Genitourinary system, Skeletal system		Yes	Yes
742	2014	Male	40w5d	No		Yes	Multiple	Head or Neck, Genitourinary system		Yes	No
743	2014	Male	37w1d	No		Yes	Isolated	Nervous system		No	No
744	2014	Male	39w3d	No		Yes	Isolated	Head or Neck		No	No
745	2014	Female	39w5d	No		No	-	-		No	No
746	2014	Female	29w5d	Yes		Yes	Isolated	Cardiovascular system		No	No
747	2014	Male	37w1d	No		Yes	Isolated	Abdomen		No	No
748	2014	Female	34w4d	Yes		No	-	-		No	No
749	2014	Male	37w1d	No		Yes	Isolated	Cardiovascular system		No	No
750	2014	Female	34w4d	Yes		No	-	-		No	No
751	2014	Male	36w5d	Yes		No	-	-		No	No
752	2014	Female	35w6d	Yes		No	-	-		No	No
753	2014	Male	34w4d	Yes		No	-	-		No	No
754	2014	Female	38w4d	No		No	-	-		No	No
755	2014	Female	38w6d	No		No	-	-		No	No
756	2014	Male	25w5d	Yes		No	-	-		No	No
757	2014	Female	37w5d	No		No	-	-		No	No
758	2014	Male	33w5d	Yes		No	-	-		No	No
759	2014	Female	30w4d	No		No	-	-		No	No
760	2014	Female	35w6d	Yes		No	-	-		No	No
761	2014	Male	24w5d	Yes		No	-	-		No	No
762	2014	Female	41w1d	No		No	-	-		No	No
763	2014	Male	34w1d	Yes		No	-	-		No	No
764	2014	Male	40w0d	No		No	-	-		No	No
765	2014	Male	27w5d	Yes		No	-	-		No	No
766	2014	Male	37w3d	No		Yes	Isolated	Abdomen		No	No
767	2014	Male	40w5d	No		No	-	-		No	No
768	2014	Male	34w5d	Yes		No	-	-		No	No
769	2014	Male	27w2d	Yes		No	-	-		No	No
770	2014	Female	40w2d	No		No	-	-		No	No
771	2014	Female	32w6d	No		No	-	-		No	No
772	2014	Male	41w6d	No		No	-	-		No	No
773	2014	Male	34w5d	Yes		Yes	Isolated	Growth abnormality		No	No
774	2014	Female	40w0d	No		No	-	-		No	No
775	2014	Male	40w5d	No		Yes	Isolated	Limbs		Yes	No
776	2014	Male	38w4d	No		Yes	Multiple	Connective tissue, Nervous system		No	No
777	2014	Female	39w5d	No		No	-	-		No	No
778	2014	Male	41w2d	No		No	-	-		No	No
779	2014	Female	40w0d	No		No	-	-		No	No
780	2014	Male	35w3d	Yes		No	-	-		No	No
781	2014	Female	40w0d	No		No	-	-		No	No
782	2014	Male	40w2d	No		Yes	Isolated	Abdomen		No	No
783	2014	Female	30w5d	Yes		No	-	-		No	No
784	2014	Female	25w2d	Yes		No	-	-		No	No
785	2014	Male	30w5d	Yes		No	-	-		No	No
786	2014	Female	38w2d	No		No	-	-		No	No
787	2014	Female	40w5d	No		No	-	-		No	No
788	2014	Male	38w6d	No		No	-	-		No	No
789	2014	Male	33w2d	Yes		Yes	Isolated	Cardiovascular system		No	No
790	2014	Male	34w4d	No		No	-	-		No	No
791	2014	Female	38w2d	No		Yes	Multiple	Head or Neck, Limbs, Cardiovascular system		Yes	Yes
792	2014	Female	Unknown	Unknown		Yes	Isolated	Cardiovascular system		No	No
793	2014	Female	38w2d	No		No	-	-		No	No
794	2014	Male	26w4d	Yes		No	-	-		No	No
795	2014	Male	34w4d	Yes		No	-	-		No	No
796	2014	Male	34w4d	Yes		No	-	-		No	No
797	2014	Male	29w6d	Yes		No	-	-		No	No
798	2014	Female	32w5d	Yes		Yes	Isolated	Integument		No	No
799	2014	Female	38w5d	No		Yes	Multiple	Connective tissue, Skeletal system		Yes	No
800	2014	Female	32w0d	Yes		No	-	-		No	No
801	2014	Female	34w0d	Yes		No	-	-		No	No
802	2014	Male	31w2d	Yes		No	-	-		No	No
803	2014	Male	31w2d	Yes		No	-	-		No	No
804	2014	Female	36w2d	Yes		No	-	-		No	No
805	2014	Male	29w0d	Yes		No	-	-		No	No
806	2014	Female	32w2d	Yes		No	-	-		No	No
807	2014	Female	39w6d	No		Yes	Isolated	Cardiovascular system		No	No
809	2014	Female	37w6d	No		Yes	Isolated	Cardiovascular system		No	No
810	2014	Female	38w3d	No		Yes	Multiple	Head or Neck, Limbs, Cardiovascular system, Ear, Integument		Yes	Yes
811	2014	Female	27w1d	Yes		No	-	-		No	No
812	2014	Male	40w3d	No		No	-	-		No	No
813	2014	Female	39w5d	No		No	-	-		No	No
815	2014	Male	33w0d	Yes		Yes	Isolated	Abdomen		No	No
816	2014	Male	31w1d	Yes		No	-	-		No	No
820	2014	Female	39w3d	No		No	-	-		No	No
821	2014	Female	38w0d	No		Yes	Isolated	Growth abnormality		No	No
822	2014	Female	33w2d	Yes		No	-	-		No	No
823	2014	Male	31w6d	Yes		No	-	-		No	No
824	2014	Female	Unknown	Unknown		No	-	-		No	No
825	2014	Male	40w1d	No		No	-	-		No	No
826	2014	Female	39w3d	No		No	-	-		No	No
827	2014	Female	31w4d	Yes		No	-	-		No	No
828	2014	Female	41w4d	No		Yes	Isolated	Musculature		Yes	Yes
829	2014	Male	38w1d	No		Yes	Multiple	Connective tissue, Genitourinary system		No	No
830	2014	Male	36w6d	Yes		No	-	-		No	No
831	2014	Female	39w0d	No		Yes	Isolated	Growth abnormality		No	No
832	2014	Male	31w6d	Yes		No	-	-		No	No
833	2014	Male	31w6d	Yes		No	-	-		No	No
834	2014	Female	37w1d	No		No	-	-		No	No
835	2014	Female	40w2d	No		No	-	-		No	No
836	2014	Male	36w2d	Yes		Yes	Isolated	Abdomen		No	No
837	2014	Male	38w0d	No		Yes	Multiple	Abdomen, Genitourinary system		No	No
838	2014	Male	39w1d	No		Yes	Isolated	Cardiovascular system		Yes	No
839	2014	Female	30w0d	Yes		No	-	-		No	No
840	2014	Male	38w4d	No		Yes	Isolated	Cardiovascular system		Yes	No
841	2014	Female	40w3d	No		No	-	-		No	No
842	2014	Male	38w3d	No		Yes	Multiple	Nervous system, Respiratory system		Yes	No
843	2014	Male	35w4d	Yes		Yes	Multiple	Cardiovascular system, Growth abnormality		No	No
844	2014	Male	33w3d	Yes		No	-	-		No	No
845	2014	Male	Aterme	No		No	-	-		No	No
846	2014	Male	40w5d	No		Yes	Isolated	Growth abnormality		No	No
847	2014	Male	35w5d	Yes		No	-	-		Yes	No
848	2014	Male	35w0d	Yes		No	-	-		No	No
849	2014	Female	41w4d	No		No	-	-		No	No
850	2014	Female	29w5d	Yes		No	-	-		No	No
851	2014	Male	38w4d	No		No	-	-		No	No
852	2014	Male	26w4d	Yes		Yes	Isolated	Cardiovascular system		No	No
853	2014	Male	31w4d	Yes		No	-	-		No	No
854	2014	Female	32w2d	Yes		Yes	Multiple	Metabolism/homeostasis, Prenatal development or birth, Immune system, Nervous system		Yes	No
855	2014	Male	27w2d	Yes		No	-	-		No	No
856	2014	Male	39w2d	No		Yes	Multiple	Head or Neck, Limbs, Abdomen, Genitourinary system, Integument, Nervous system, Skeletal system		Yes	No
857	2014	Female	34w0d	Yes		No	-	-		No	No
858	2014	Male	31w1d	Yes		Yes	Isolated	Growth abnormality		No	No
859	2014	Male	38w1d	No		Yes	Isolated	Head or Neck		No	No
860	2014	Female	37w2d	No		Yes	Multiple	Head or Neck, Ear, Skeletal system		Yes	Yes
861	2014	Male	35w5d	Yes		Yes	Isolated	Growth abnormality		No	No
862	2014	Male	30w3d	Yes		No	-	-		No	No
863	2014	Male	38w1d	No		No	-	-		No	No
864	2014	Female	25w2d	Yes		No	-	-		No	No
865	2014	Male	25w2d	Yes		No	-	-		No	No
866	2014	Female	40w2d	No		No	-	-		No	No
867	2014	Male	38w3d	No		Yes	Isolated	Respiratory system		No	No
868	2014	Female	39w1d	No		No	-	-		No	No
869	2014	Female	33w2d	Yes		No	-	-		No	No
870	2014	Female	31w2d	Yes		No	-	-		No	No
871	2014	Male	38w2d	No		No	-	-		No	No
872	2014	Female	33w4d	Yes		Yes	Multiple	Connective tissue, Head or Neck, Limbs, Genitourinary system, Skeletal system		Yes	Yes
873	2014	Male	37w2d	No		No	-	-		No	No
874	2014	Female	37w1d	No		No	-	-		No	No
875	2014	Male	33w5d	Yes		Yes	Isolated	Cardiovascular system		Yes	No
876	2014	Female	34w1d	Yes		No	-	-		No	No
877	2014	Male	36w0d	Yes		No	-	-		No	No
878	2014	Male	31w1d	Yes		No	-	-		No	No
879	2014	Male	37w4d	No		No	-	-		No	No
880	2014	Male	38w0d	No		No	-	-		No	No
881	2014	Female	37w3d	No		Yes	Isolated	Cardiovascular system		No	No
882	2014	Male	31w1d	Yes		No	-	-		No	No
883	2014	Male	41w6d	No		No	-	-		No	No
884	2014	Male	41w5d	No		No	-	-		No	No
885	2014	Female	40w4d	No		No	-	-		No	No
886	2014	Male	38w1d	No		Yes	Isolated	Connective tissue		Yes	No
887	2014	Female	40w6d	No		No	-	-		Yes	Yes
888	2014	Male	37w5d	No		Yes	Multiple	Cardiovascular system, Genitourinary system		Yes	No
889	2014	Male	42w0d	No		Yes	Isolated	Genitourinary system		Yes	Yes
890	2015	Male	36w3d	Yes		Yes	Isolated	Abdomen		No	No
891	2015	Male	35w2d	Yes		No	-	-		No	No
892	2015	Male	35w2d	Yes		No	-	-		No	No
893	2015	Male	40w0d	No		No	-	-		No	No
894	2015	Male	38w5d	No		No	-	-		No	No
895	2015	Female	37w2d	No		No	-	-		No	No
896	2015	Male	38w5d	No		Yes	Isolated	Cardiovascular system		No	No
897	2015	Female	38w3d	No		Yes	Isolated	Cardiovascular system		No	No
898	2015	Male	34w4d	Yes		Yes	Isolated	Nervous system		No	No
899	2015	Male	31w0d	Yes		No	-	-		No	No
900	2015	Male	39w5d	No		Yes	Isolated	Nervous system		Yes	No
901	2015	Male	38w3d	No		Yes	Multiple	Prenatal development or birth, Cardiovascular system, Growth abnormality		No	No
902	2015	Male	27w1d	Yes		No	-	-		No	No
903	2015	Female	39w5d	No		Yes	Multiple	Cardiovascular system, Head or Neck		Yes	Yes
904	2015	Male	36w1d	Yes		No	-	-		No	No
905	2015	Female	37w6d	No		Yes	Multiple	Head or Neck, Prenatal development or birth, Skeletal system, Growth abnormality		Yes	Yes
906	2015	Male	38w2d	No		Yes	Isolated	Head or Neck		No	No
907	2015	Male	33w0d	Yes		No	-	-		No	No
908	2015	Male	38w1d	No		No	-	-		No	No
909	2015	Male	Aterme	No		Yes	Isolated	Cardiovascular system		No	No
910	2015	Male	37w4d	No		No	-	-		No	No
911	2015	Female	37w1d	No		Yes	Multiple	Metabolism/homeostasis, Prenatal development or birth, Genitourinary system		Yes	Yes
912	2015	Male	38w2d	No		No	-	-		No	No
913	2015	Female	30w3d	Yes		No	-	-		No	No
915	2015	Male	38w1d	No		Yes	Isolated	Cardiovascular system		No	No
916	2015	Female	39w1d	No		No	-	-		No	No
917	2015	Male	31w0d	Yes		No	-	-		No	No
918	2015	Female	40w4d	No		No	-	-		No	No
919	2015	Female	37w6d	No		Yes	Isolated	Nervous system		Yes	No
920	2015	Male	40w6d	No		No	-	-		No	No
921	2015	Female	41w1d	No		No	-	-		No	No
922	2015	Male	39w0d	No		Yes	Isolated	Growth abnormality		No	No
923	2015	Female	39w2d	No		No	-	-		No	No
924	2015	Female	38w2d	No		No	-	-		No	No
925	2015	Female	36w3d	No		Yes	Isolated	Growth abnormality		No	No
926	2015	Male	39w1d	No		No	-	-		No	No
927	2015	Male	41w3d	No		No	-	-		No	No
928	2015	Male	40w6d	No		Yes	Isolated	Growth abnormality		No	No
929	2015	Female	39w2d	No		No	-	-		No	No
930	2015	Female	37w5d	No		No	-	-		No	No
931	2015	Female	40w5d	No		No	-	-		No	No
932	2015	Male	36w4d	Yes		No	-	-		No	No
933	2015	Male	32w1d	Yes		No	-	-		No	No
934	2015	Male	34w5d	Yes		No	-	-		No	No
935	2015	Female	37w7d	No		Yes	Isolated	Cardiovascular system		Yes	No
936	2015	Female	28w0d	Yes		No	-	-		No	No
937	2015	Male	40w4d	No		No	-	-		No	No
938	2015	Female	34w0d	Yes		No	-	-		No	No
939	2015	Female	36w0d	Yes		Yes	Isolated	Abdomen		No	No
940	2015	Male	40w6d	No		No	-	-		No	No
941	2015	Male	38w1d	No		No	-	-		No	No
942	2015	Male	41w3d	No		No	-	-		Yes	No
943	2015	Male	37w6d	No		No	-	-		No	No
944	2015	Male	37w6d	No		Yes	Isolated	Genitourinary system		No	No
945	2015	Female	39w5d	No		No	-	-		No	No
946	2015	Male	37w3d	No		No	-	-		No	No
947	2015	Male	36w0d	Yes		No	-	-		No	No
948	2015	Male	39w0d	No		Yes	Multiple	Cardiovascular system, Head or Neck, Limbs		Yes	Yes
949	2015	Male	39w4d	No		No	-	-		No	No
950	2015	Female	37w5d	No		No	-	-		No	No
951	2015	Female	38w4d	No		No	-	-		No	No
952	2015	Male	29w1d	Yes		Yes	Multiple	Connective tissue, Abdomen, Cardiovascular system		Yes	No
953	2015	Female	35w0d	Yes		No	-	-		No	No
954	2015	Female	40w3d	No		No	-	-		No	No
956	2015	Female	37w2d	No		Yes	Isolated	Head or Neck		No	No
957	2015	Male	40w0d	No		No	-	-		No	No
958	2015	Female	37w1d	No		No	-	-		No	No
959	2015	Male	38w6d	No		No	-	-		No	No
960	2015	Male	32w4d	Yes		Yes	Isolated	Cardiovascular system		No	No
961	2015	Female	30w4d	Yes		No	-	-		No	No
962	2015	Male	34w2d	Yes		Yes	Isolated	Endocrine system		No	No
963	2015	Female	37w5d	No		No	-	-		No	No
964	2015	Female	35w4d	Yes		No	-	-		No	No
965	2015	Female	40w0d	No		No	-	-		No	No
966	2015	Female	38w4d	No		Yes	Multiple	Cardiovascular system, Growth abnormality		No	No
967	2015	Male	33w1d	Yes		No	-	-		Yes	No
968	2015	Male	35w4d	Yes		No	-	-		No	No
969	2015	Female	2826d	Yes		No	-	-		No	No
970	2015	Male	Aterme	No		Yes	Isolated	Connective tissue		No	No
971	2015	Male	38w4d	No		Yes	Isolated	Growth abnormality		No	No
972	2015	Male	28w2d	Yes		Yes	Isolated	Cardiovascular system		No	No
973	2015	Female	40w0d	No		No	-	-		No	No
974	2015	Male	37w0d	No		Yes	Isolated	Growth abnormality		Yes	No
975	2015	Male	30w0d	Yes		Yes	Multiple	Connective tissue, Cardiovascular system, Genitourinary system		Yes	No
976	2015	Male	38w2d	No		Yes	Isolated	Connective tissue		Yes	No
977	2015	Female	36w6d	Yes		Yes	Isolated	Nervous system		Yes	No
978	2015	Female	36w6d	Yes		No	-	-		No	No
979	2015	Male	37w5d	No		No	-	-		No	No
980	2015	Female	37w5d	No		No	-	-		No	No
981	2015	Female	40w5d	No		No	-	-		No	No
982	2015	Female	37w5d	No		Yes	Isolated	Cardiovascular system		No	No
983	2015	Female	40w6d	No		No	-	-		No	No
985	2015	Male	30w5d	Yes		No	-	-		No	No
986	2015	Male	29w5d	Yes		Yes	Multiple	Connective tissue, Nervous system		Yes	No
987	2015	Male	36w0d	Yes		No	-	-		No	No
988	2015	Female	27w0d	Yes		No	-	-		No	No
989	2015	Female	27w0d	Yes		No	-	-		No	No
990	2015	Female	38w5d	No		No	-	-		No	No
991	2015	Female	41w0d	No		Yes	Isolated	Respiratory system		Yes	No
992	2015	Male	40w0d	No		No	-	-		No	No
993	2015	Male	34w4d	Yes		Yes	Isolated	Nervous system		Yes	No
994	2015	Female	37w2d	No		Yes	Isolated	Metabolism/homeostasis		No	No
995	2015	Male	36w1d	Yes		No	-	-		No	No
996	2015	Male	26w2d	Yes		Yes	Multiple	Connective tissue, Head or Neck, Limbs, Prenatal development or birth, Ear		Yes	No
997	2015	Male	26w2d	Yes		Yes	Multiple	Endocrine system, Genitourinary system		Yes	No
998	2015	Male	30w3d	Yes		No	-	-		No	No
999	2015	Male	38w3d	No		Yes	Isolated	Cardiovascular system		No	No
1000	2015	Female	36w4d	Yes		No	-	-		No	No
1001	2015	Female	39w2d	No		No	-	-		No	No
1002	2015	Male	40w1d	No		Yes	Multiple	Head or Neck, Growth abnormality		No	No
1003	2015	Female	38w3d	No		Yes	Isolated	Nervous system		No	No
1004	2015	Female	35w1d	Yes		Yes	Multiple	Connective tissue, Head or Neck, Limbs		No	No
1005	2015	Male	31w4d	Yes		No	-	-		Yes	Yes
1006	2015	Female	32w4d	Yes		No	-	-		No	No
1007	2015	Male	34w4d	Yes		Yes	Multiple	Connective tissue, Head or Neck, Limbs, Ear		Yes	Yes
1008	2015	Male	31w2d	Yes		Yes	Multiple	Connective tissue, Head or Neck, Abdomen, Cardiovascular system, Genitourinary system		Yes	No
1009	2015	Male	34w6d	Yes		No	-	-		No	No
1010	2015	Female	31w2d	Yes		Yes	Isolated	Cardiovascular system		No	No
1011	2015	Male	41w6d	No		No	-	-		No	No
1012	2015	Male	36w4d	Yes		Yes	Multiple	Prenatal development or birth, Genitourinary system		Yes	Yes
1013	2015	Female	35w1d	No		No	-	-		No	No
1014	2015	Male	37w5d	No		No	-	-		No	No
1015	2015	Male	38w4d	No		Yes	Isolated	Connective tissue		No	No
1016	2015	Male	37w2d	No		Yes	Isolated	Growth abnormality		Yes	No
1017	2015	Male	41w1d	No		No	-	-		No	No
1018	2015	Female	38w6d	No		Yes	Multiple	Immune system, Growth abnormality		No	No
1019	2015	Male	38w2d	No		Yes	Isolated	Growth abnormality		No	No
1020	2015	Female	41w4d	No		No	-	-		No	No
1021	2015	Female	38w6d	No		Yes	Multiple	Cardiovascular system, Integument, Nervous system, Skeletal system, Growth abnormality		Yes	Yes
1022	2015	Female	33w0d	Yes		No	-	-		No	No
1023	2015	Female	34w4d	No		No	-	-		No	No
1024	2015	Male	39w2d	No		Yes	Isolated	Endocrine system		No	No
1025	2015	Female	35w1d	Yes		No	-	-		No	No
1026	2015	Female	32w5d	Yes		No	-	-		No	No
1027	2015	Female	37w2d	No		Yes	Isolated	Respiratory system		No	No
1028	2015	Male	37w4d	No		No	-	-		No	No
1029	2015	Male	38w0d	No		Yes	Multiple	Cardiovascular system, Genitourinary system, Growth abnormality		No	No
1030	2015	Male	41w2d	No		No	-	-		No	No
1031	2015	Female	39w5d	No		Yes	Multiple	Head or Neck, Limbs, Skeletal system		Yes	Yes
1032	2015	Female	33w0d	Yes		Yes	Isolated	Prenatal development or birth		No	No
1033	2015	Male	33w0d	Yes		Yes	Isolated	Genitourinary system		No	No
1034	2015	Male	39w6d	No		No	-	-		No	No
1035	2015	Male	39w4d	No		No	-	-		No	No
1036	2015	Female	32w3d	Yes		No	-	-		No	No
1037	2015	Female	32w3d	Yes		No	-	-		No	No
1038	2015	Female	39w1d	No		No	-	-		No	No
1039	2015	Male	34w6d	Yes		No	-	-		No	No
1040	2015	Male	34w6d	Yes		No	-	-		No	No
1041	2015	Male	37w2d	No		No	-	-		No	No
1042	2015	Male	40w5d	No		No	-	-		No	No
1043	2015	Male	41w0d	No		Yes	Isolated	Growth abnormality		No	No
1044	2015	Male	40w1d	No		No	-	-		No	No
1045	2015	Male	29w3d	Yes		No	-	-		No	No
1046	2015	Male	29w3d	Yes		No	-	-		No	No
1047	2015	Male	40w4d	No		No	-	-		No	No
1048	2015	Female	34w0d	Yes		Yes	Multiple	Head or Neck, Abdomen, Cardiovascular system, Genitourinary system		Yes	No
1049	2015	Male	34w2d	Yes		Yes	Multiple	Abdomen, Genitourinary system		No	No
1050	2015	Female	40w0d	No		No	-	-		No	No
1051	2015	Male	36w0d	Yes		No	-	-		No	No
1052	2015	Female	37w1d	No		No	-	-		No	No
1053	2015	Male	38w0d	No		Yes	Multiple	Connective tissue, Prenatal development or birth		Yes	No
1054	2015	Male	38w0d	No		No	-	-		No	No
1055	2015	Female	31w1d	Yes		Yes	Isolated	Blood- and bloodforming tissues		No	No
1056	2015	Male	37w1d	No		No	-	-		No	No
1057	2015	Male	37w1d	No		No	-	-		No	No
1058	2015	Male	31w6d	Yes		No	-	-		No	No
1059	2015	Male	31w4d	Yes		Yes	Isolated	Genitourinary system		No	No
1060	2015	Male	38w6d	No		No	-	-		No	No
1061	2015	Male	36w2d	Yes		No	-	-		No	No
1062	2015	Female	41w4d	No		Yes	Multiple	Connective tissue, Head or Neck, Limbs, Cardiovascular system, Ear, Skeletal system		Yes	Yes
1063	2015	Male	39w5d	No		No	-	-		No	No
1064	2015	Female	40w4d	No		Yes	Isolated	Genitourinary system		No	No
1065	2015	Female	41w1d	No		Yes	Isolated	Prenatal development or birth		Yes	Yes
1066	2015	Female	37w2d	No		No	-	-		No	No
1067	2015	Male	38w5d	No		No	-	-		No	No
1068	2015	Female	24w1d	Yes		No	-	-		No	No
1069	2015	Male	38w4d	No		Yes	Isolated	Cardiovascular system		Yes	No
1070	2015	Male	33w1d	Yes		Yes	Isolated	Genitourinary system		No	No
1071	2015	Male	33w1d	Yes		No	-	-		No	No
1072	2015	Female	38w6d	No		No	-	-		No	No
1073	2015	Male	38w0d	No		No	-	-		No	No
1074	2015	Male	32w3d	Yes		Yes	Isolated	Genitourinary system		No	No
1075	2015	Female	29w4d	Yes		No	-	-		No	No
1076	2015	Male	40w5d	No		Yes	Isolated	Cardiovascular system		Yes	No
1077	2015	Female	38w6d	No		No	-	-		No	No
1078	2015	Male	31w4d	Yes		No	-	-		No	No
1079	2015	Male	39w4d	No		Yes	Isolated	Connective tissue		No	No
1080	2015	Female	38w2d	No		Yes	Isolated	Cardiovascular system		Yes	No
1081	2015	Male	41w3d	No		No	-	-		No	No
1082	2015	Male	34w1d	Yes		No	-	-		No	No
1083	2015	Male	38w2d	No		Yes	Isolated	Cardiovascular system		No	No
1084	2015	Male	41w1d	No		No	-	-		No	No
1085	2015	Male	29w6d	Yes		Yes	Isolated	Nervous system		No	No
1086	2015	Male	38w4d	No		Yes	Multiple	Connective tissue, Genitourinary system		Yes	No
1087	2015	Female	36w2d	Yes		Yes	Isolated	Head or Neck		No	No
1088	2015	Male	38w2d	No		Yes	Multiple	Abdomen, Cardiovascular system		No	No
1089	2015	Male	34w0d	Yes		No	-	-		No	No
1090	2015	Female	34w0d	Yes		No	-	-		No	No
1091	2015	Female	34w2d	Yes		No	-	-		No	No
1092	2015	Female	34w2d	Yes		No	-	-		No	No
1093	2015	Female	33w6d	Yes		No	-	-		No	No
1094	2015	Female	29w5d	Yes		No	-	-		No	No
1095	2015	Female	33w6d	Yes		No	-	-		No	No
1096	2015	Female	39w6d	No		No	-	-		No	No
1097	2015	Female	33w6d	Yes		No	-	-		No	No
1098	2015	Male	37w2d	No		No	-	-		No	No
1099	2015	Female	40w1d	No		No	-	-		No	No
1100	2015	Male	41w2d	No		Yes	Isolated	Genitourinary system		No	No
1101	2015	Female	38w1d	No		No	-	-		No	No
1102	2015	Female	38w1d	No		No	-	-		No	No
1103	2015	Male	41w1d	No		No	-	-		No	No
1104	2015	Male	32w0d	Yes		Yes	Isolated	Cardiovascular system		No	No
1105	2015	Male	37w1d	No		No	-	-		No	No
1106	2015	Male	38w6d	No		No	-	-		No	No
1107	2015	Male	33w2d	Yes		Yes	Isolated	Genitourinary system		Yes	No
1108	2015	Female	39w3d	No		Yes	Multiple	Abdomen, Cardiovascular system		No	No
1109	2015	Male	39w0d	No		No	-	-		No	No
1110	2015	Female	37w3d	No		Yes	Multiple	Head or Neck, Breast, Ear, Skeletal system		Yes	No
1111	2015	Male	38w4d	No		Yes	Multiple	Nervous system, Growth abnormality		Yes	No
1112	2015	Female	35w0d	Yes		No	-	-		No	No
1113	2015	Male	39w3d	No		No	-	-		No	No
1114	2015	Male	39w5d	No		Yes	Isolated	Growth abnormality		No	No
1115	2015	Male	36w1d	Yes		No	-	-		No	No
1116	2015	Female	29w5d	Yes		No	-	-		No	No
1117	2015	Female	35w5d	Yes		Yes	Isolated	Cardiovascular system		No	No
1118	2015	Male	29w3d	Yes		No	-	-		No	No
1119	2015	Female	35w3d	Yes		No	-	-		No	No
1120	2015	Female	36w3d	Yes		No	-	-		No	No
1121	2015	Male	37w1d	No		Yes	Multiple	Head or Neck, Skeletal system		No	No
1122	2015	Female	27w3d	Yes		No	-	-		No	No
1123	2015	Male	33w1d	Yes		No	-	-		No	No
1124	2015	Female	38w0d	No		No	-	-		No	No
1125	2015	Female	28w0d	Yes		No	-	-		No	No
1127	2015	Male	33w1d	Yes		Yes	Isolated	Blood- and bloodforming tissues		No	No
1128	2015	Female	32w4d	Yes		Yes	Isolated	Abdomen		Yes	No
1129	2015	Male	31w2d	Yes		No	-	-		No	No
1130	2015	Female	38w0d	No		Yes	Multiple	Connective tissue		Yes	Yes
1131	2015	Female	39w4d	No		No	-	-		No	No
1132	2015	Male	34w3d	Yes		No	-	-		No	No
1133	2015	Male	38w5d	No		No	-	-		No	No
1134	2015	Female	30w5d	Yes		No	-	-		No	No
1135	2015	Male	33w5d	Yes		Yes	Isolated	Genitourinary system		Yes	Yes
1136	2015	Male	38w2d	No		Yes	Isolated	Skeletal system		No	No
1137	2015	Female	41w3d	No		No	-	-		No	No
1138	2015	Female	40w0d	No		No	-	-		No	No
1139	2015	Female	33w6d	Yes		No	-	-		No	No
1140	2015	Male	34w1d	Yes		No	-	-		No	No
1141	2015	Male	34w1d	Yes		No	-	-		No	No
1142	2015	Female	37w0d	No		Yes	Isolated	Integument		No	No
1143	2015	Female	37w0d	No		No	-	-		No	No
1144	2015	Male	26w1d	Yes		Yes	Multiple	Cardiovascular system, Genitourinary system		Yes	No
1145	2015	Female	32w3d	Yes		No	-	-		No	No
1146	2015	Male	30w5d	Yes		No	-	-		No	No
1147	2015	Male	30w5d	Yes		No	-	-		No	No
1148	2015	Male	36w1d	Yes		No	-	-		No	No
1150	2015	Female	38w2d	No		Yes	Isolated	Genitourinary system		Yes	No
1151	2015	Male	32w5d	Yes		Yes	Multiple	Head or Neck, Cardiovascular system		Yes	Yes
1152	2015	Male	37w2d	No		Yes	Isolated	Metabolism/homeostasis		No	No
1153	2015	Male	38w2d	No		Yes	Multiple	Blood- and bloodforming tissues, Metabolism/homeostasis, Genitourinary system, Nervous system		Yes	Yes
1154	2015	Female	36w1d	Yes		No	-	-		No	No
1155	2015	Female	35w6d	Yes		No	-	-		No	No
1156	2015	Male	33w6d	Yes		No	-	-		No	No
1157	2015	Female	39w3d	No		No	-	-		No	No
1158	2015	Male	27w6d	Yes		No	-	-		No	No
1159	2015	Male	38w6d	No		No	-	-		No	No
1160	2015	Female	40w0d	No		No	-	-		No	No
1161	2015	Female	37w2d	No		No	-	-		No	No
1162	2015	Female	30w4d	Yes		No	-	-		No	No
1163	2015	Male	37w3d	No		Yes	Multiple	Connective tissue, Head or Neck, Cardiovascular system, Ear		Yes	No
1164	2015	Female	36w6d	Yes		No	-	-		No	No
1166	2015	Male	29w4d	Yes		No	-	-		Yes	No
1167	2015	Female	34w0d	Yes		No	-	-		No	No
1168	2015	Male	26w3d	Yes		Yes	Multiple	Metabolism/homeostasis, Endocrine system		No	No
1169	2015	Male	38w0d	No		No	-	-		No	No
1170	2015	Female	28w0d	Yes		No	-	-		Yes	No
1171	2015	Male	35w6d	Yes		No	-	-		No	No
1173	2015	Male	38w5d	No		No	-	-		No	No
1174	2015	Male	39w0d	No		No	-	-		No	No
1175	2015	Male	30w1d	Yes		Yes	Multiple	Head or Neck, Cardiovascular system		Yes	Yes
1176	2015	Female	34w0d	Yes		Yes	Multiple	Head or Neck, Nervous system		No	No
1177	2015	Male	40w6d	No		No	-	-		No	No
1178	2015	Male	34w3d	Yes		Yes	Isolated	Genitourinary system		No	No
1179	2015	Female	41w3d	No		No	-	-		No	No
1180	2015	Female	39w0d	No		Yes	Isolated	Head or Neck		No	No
1181	2015	Male	40w5d	No		No	-	-		No	No
1182	2015	Male	38w3d	No		Yes	Isolated	Cardiovascular system		Yes	No
1183	2015	Male	25w1d	Yes		Yes	Isolated	Cardiovascular system		Yes	No
1184	2015	Female	37w6d	No		Yes	Isolated	Genitourinary system		No	No
1185	2015	Female	37w4d	No		No	-	-		No	No
1186	2015	Female	38w0d	No		No	-	-		No	No
1187	2015	Female	39w6d	No		No	-	-		No	No
1188	2015	Female	37w3d	No		No	-	-		No	No
1189	2015	Female	39w2d	No		No	-	-		No	No
1190	2015	Female	29w2d	Yes		No	-	-		No	No
1191	2015	Male	29w2d	Yes		Yes	Multiple	Head or Neck, Limbs, Integument		No	No
1192	2015	Male	40w1d	No		Yes	Isolated	Nervous system		No	No
1193	2015	Male	35w2d	Yes		Yes	Multiple	Cardiovascular system, Endocrine system		No	No
1194	2015	Male	40w6d	No		Yes	Isolated	Growth abnormality		No	No
1195	2015	Female	41w0d	No		No	-	-		No	No
1196	2015	Female	35w6d	Yes		No	-	-		No	No
1197	2015	Male	40w2d	No		No	-	-		No	No
1198	2015	Female	31w4d	Yes		No	-	-		No	No
1199	2015	Female	31w4d	Yes		No	-	-		No	No
1200	2015	Male	38w1d	No		Yes	Multiple	Nervous system, Respiratory system		Yes	Yes
1201	2015	Female	37w1d	No		No	-	-		No	No
1202	2015	Male	31w5d	Yes		No	-	-		No	No
1203	2015	Female	37w5d	No		No	-	-		No	No
1204	2015	Female	40w0d	No		Yes	Multiple	Cardiovascular system, Skeletal system		Yes	Yes
1205	2015	Male	30w3d	Yes		No	-	-		No	No
1206	2015	Male	35w6d	Yes		No	-	-		No	No
1207	2015	Female	40w2d	No		No	-	-		No	No
1208	2015	Male	31w1d	Yes		Yes	Isolated	Genitourinary system		No	No
1209	2015	Male	31w1d	Yes		Yes	Isolated	Connective tissue		Yes	No
1210	2015	Female	33w2d	Yes		No	-	-		No	No
1211	2015	Female	41w0d	No		No	-	-		No	No
1212	2015	Male	41w1d	No		No	-	-		No	No
1213	2015	Male	41w1d	No		No	-	-		No	No
1214	2015	Male	31w6d	Yes		Yes	Isolated	Limbs		No	No
1215	2015	Female	28w4d	Yes		No	-	-		No	No
1216	2015	Male	33w2d	Yes		No	-	-		No	No
1217	2015	Male	33w2d	Yes		No	-	-		No	No
1218	2015	Male	31w2d	Yes		No	-	-		No	No
1219	2015	Male	30w6d	Yes		No	-	-		No	No
1220	2015	Male	40w6d	No		No	-	-		No	No
1221	2015	Male	38w6d	No		Yes	Isolated	Respiratory system		No	No
1222	2015	Female	36w5d	Yes		No	-	-		No	No
1223	2015	Male	29w0d	Yes		No	-	-		No	No
1224	2015	Male	37w5d	No		No	-	-		No	No
1225	2015	Male	27w3d	Yes		No	-	-		No	No
1226	2015	Female	25w6d	Yes		No	-	-		No	No
1227	2015	Male	27w3d	Yes		No	-	-		No	No
1228	2015	Male	39w5d	No		No	-	-		No	No
1229	2015	Female	32w6d	Yes		Yes	Isolated	Abdomen		No	No
1230	2015	Male	40w2d	No		Yes	Multiple	Head or Neck, Genitourinary system		Yes	No
1231	2015	Female	25w6d	Yes		Yes	Isolated	Limbs		No	No
1232	2015	Male	38w0d	No		No	-	-		No	No
1233	2015	Female	33w2d	Yes		Yes	Multiple	Prenatal development or birth		Yes	Yes
1234	2015	Male	37w2d	No		Yes	Isolated	Prenatal development or birth		Yes	Yes
1235	2015	Female	36w2d	Yes		No	-	-		No	No
1236	2015	Male	27w2d	Yes		Yes	Isolated	Growth abnormality		No	No
1237	2015	Female	41w2d	No		No	-	-		No	No
1238	2015	Male	32w2d	Yes		No	-	-		No	No
1239	2015	Male	37w0d	No		No	-	-		No	No
1240	2015	Female	28w0d	Yes		No	-	-		No	No
1241	2015	Female	30w2d	Yes		Yes	Isolated	Growth abnormality		Yes	Yes
1242	2015	Male	30w3d	Yes		No	-	-		No	No
1243	2015	Male	34w5d	Yes		Yes	Isolated	Connective tissue		Yes	No
1244	2015	Female	37w2d	No		No	-	-		No	No
1245	2015	Female	32w6d	Yes		No	-	-		No	No
1246	2015	Male	29w4d	Yes		Yes	Isolated	Cardiovascular system		No	No
1247	2015	Male	26w3d	Yes		No	-	-		No	No
1248	2015	Male	25w4d	Yes		No	-	-		No	No
1249	2015	Female	26w2d	Yes		No	-	-		No	No
1250	2015	Female	41w2d	No		No	-	-		No	No
1251	2015	Female	36w0d	Yes		Yes	Multiple	Head or Neck, Limbs, Prenatal development or birth, Abdomen, Cardiovascular system, Genitourinary system, Integument, Skeletal system		Yes	No
1252	2015	Male	37w2d	No		Yes	Isolated	Endocrine system		No	No
1253	2015	Male	39w3d	No		No	-	-		No	No
1254	2015	Male	38w3d	No		Yes	Isolated	Growth abnormality		No	No
1255	2015	Male	39w5d	No		Yes	Isolated	Cardiovascular system		No	No
1256	2015	Male	37w2d	No		Yes	Isolated	Growth abnormality		No	No
1257	2015	Female	33w2d	No		Yes	Isolated	Nervous system		No	No
1258	2015	Female	40w3d	No		No	-	-		No	No
1259	2015	Male	27w6d	Yes		No	-	-		No	No
1260	2015	Male	27w6d	Yes		No	-	-		Yes	No
1261	2015	Male	38w6d	No		Yes	Multiple	Connective tissue, Cardiovascular system		Yes	No
1262	2015	Male	36w4d	Yes		No	-	-		No	No
1263	2015	Male	37w5d	No		No	-	-		No	No
1264	2015	Male	40w2d	No		No	-	-		No	No
1265	2015	Female	32w5d	Yes		Yes	Isolated	Abdomen		No	No
1266	2015	Male	42w2d	No		Yes	Multiple	Connective tissue, Cardiovascular system		No	No
1267	2015	Male	36w2d	Yes		No	-	-		No	No
1268	2015	Male	35w5d	Yes		No	-	-		No	No
1269	2015	Male	29w4d	Yes		No	-	-		No	No
1270	2015	Female	38w2d	No		Yes	Isolated	Integument		No	No
1271	2015	Male	40w4d	No		No	-	-		No	No
1272	2015	Female	35w2d	Yes		No	-	-		No	No
1273	2015	Male	35w2d	Yes		No	-	-		No	No
1274	2015	Female	40w4d	No		No	-	-		No	No
1275	2015	Female	37w0d	No		Yes	Isolated	Cardiovascular system		No	No
1276	2015	Female	38w2d	No		No	-	-		No	No
1277	2015	Male	35w3d	Yes		No	-	-		No	No
1278	2015	Male	31w5d	Yes		No	-	-		No	No
1279	2015	Male	31w5d	Yes		No	-	-		No	No
1280	2015	Female	41w2d	No		No	-	-		No	No
1281	2015	Male	39w5d	No		No	-	-		No	No
1282	2015	Male	38w6d	No		Yes	Isolated	Genitourinary system		Yes	No
1283	2015	Male	37w5d	No		Yes	Multiple	Respiratory system, Thoracic cavity		No	No
1284	2015	Male	37w5d	No		No	-	-		No	No
1285	2015	Female	40w3d	No		No	-	-		No	No
1286	2015	Female	37w0d	No		No	-	-		No	No
1287	2015	Male	28w4d	Yes		No	-	-		No	No
1288	2015	Male	32w3d	Yes		No	-	-		No	No
1289	2015	Female	38w3d	No		No	-	-		No	No
1290	2015	Male	38w1d	No		Yes	Isolated	Cardiovascular system		Yes	No
1291	2015	Male	40w0d	No		No	-	-		No	No
1292	2015	Female	37w6d	No		Yes	Multiple	Head or Neck, Cardiovascular system, Eye, Skeletal system		Yes	Yes
1293	2015	Male	28w2d	Yes		Yes	Isolated	Abdomen		No	No
1295	2015	Female	29w5d	Yes		Yes	Multiple	Cardiovascular system, Respiratory system, Growth abnormality		No	No
1296	2015	Male	38w5d	No		Yes	Multiple	Limbs, Prenatal development or birth, Abdomen, Cardiovascular system, Genitourinary system, Skeletal system		Yes	No
1297	2015	Female	41w6d	No		No	-	-		No	No
1298	2015	Male	39w0d	No		No	-	-		No	No
1299	2015	Male	28w4d	Yes		No	-	-		No	No
1300	2015	Male	38w5d	No		Yes	Isolated	Nervous system		Yes	Yes
1301	2015	Female	34w3d	Yes		No	-	-		No	No
1302	2015	Male	36w1d	Yes		No	-	-		No	No
1303	2015	Male	35w2d	Yes		No	-	-		No	No
1304	2015	Female	37w6d	No		Yes	Isolated	Cardiovascular system		Yes	No
1305	2015	Female	40w1d	No		No	-	-		No	No
1306	2015	Male	41w1d	No		No	-	-		No	No
1307	2015	Male	36w2d	Yes		No	-	-		No	No
1308	2015	Male	36w2d	Yes		No	-	-		No	No
1309	2015	Male	39w6d	No		No	-	-		No	No
1310	2015	Female	29w6d	Yes		Yes	Multiple	Head or Neck, Limbs, Cardiovascular system, Ear, Respiratory system		Yes	Yes
1311	2015	Male	38w4d	No		Yes	Isolated	Cardiovascular system		No	No
1312	2015	Female	38w0d	No		Yes	Isolated	Cardiovascular system		Yes	No
1313	2015	Female	25w5d	Yes		Yes	Isolated	Integument		No	No
1314	2015	Male	38w5d	No		No	-	-		No	No
1315	2015	Female	40w3d	No		Yes	Isolated	Growth abnormality		No	No
1316	2015	Female	30w5d	Yes		No	-	-		No	No
1317	2015	Male	30w5d	Yes		No	-	-		Yes	No
1318	2015	Male	38w6d	No		Yes	Multiple	Connective tissue, Abdomen, Cardiovascular system		No	No
1319	2015	Female	39w5d	No		Yes	Multiple	Cardiovascular system, Head or Neck, Limbs		Yes	Yes
1320	2015	Male	33w1d	Yes		No	-	-		No	No
1321	2015	Male	37w1d	No		Yes	Isolated	Respiratory system		Yes	No
1322	2015	Female	36w3d	Yes		No	-	-		No	No
1323	2015	Male	26w2d	Yes		No	-	-		No	No
1324	2015	Female	38w6d	No		No	-	-		No	No
1325	2015	Female	39w0d	No		Yes	Isolated	Respiratory system		No	No
1326	2015	Male	38w6d	No		Yes	Multiple	Connective tissue, Nervous system		Yes	Yes
1327	2015	Male	38w4d	No		No	-	-		No	No
1328	2015	Male	37w1d	No		No	-	-		No	No
1329	2015	Female	39w1d	No		Yes	Isolated	Cardiovascular system		Yes	No
1330	2015	Female	36w5d	Yes		Yes	Multiple	Head or Neck, Limbs, Cardiovascular system, Ear, Eye, Genitourinary system, Growth abnormality		Yes	Yes
1331	2015	Male	37w3d	No		Yes	Isolated	Respiratory system		No	No
1332	2015	Male	26w3d	Yes		Yes	Isolated	Nervous system		No	No
1333	2015	Male	36w6d	Yes		No	-	-		No	No
1334	2015	Male	36w6d	Yes		No	-	-		No	No
1336	2015	Male	35w6d	Yes		No	-	-		No	No
1337	2015	Male	30w2d	Yes		Yes	Multiple	Cardiovascular system, Genitourinary system		No	No
1338	2015	Male	27w5d	Yes		Yes	Isolated	Cardiovascular system		No	No
1339	2015	Male	25w6d	Yes		Yes	Multiple	Cardiovascular system, Growth abnormality		No	No
1340	2015	Female	31w5d	Yes		No	-	-		No	No
1341	2015	Male	30w5d	Yes		No	-	-		No	No
1342	2015	Female	38w3d	No		No	-	-		No	No
1343	2015	Male	32w4d	Yes		Yes	Isolated	Cardiovascular system		No	No
1344	2015	Female	36w2d	Yes		No	-	-		No	No
1345	2015	Female	41w6d	No		No	-	-		No	No
1346	2015	Male	31w3d	Yes		No	-	-		No	No
1347	2015	Male	38w3d	No		No	-	-		No	No
1348	2015	Male	32w1d	Yes		No	-	-		No	No
1349	2015	Male	34w4d	Yes		No	-	-		No	No
1350	2015	Female	27w2d	Yes		Yes	Isolated	Cardiovascular system		No	No
1351	2015	Male	42w1d	No		No	-	-		No	No
1352	2015	Female	29w0d	Yes		No	-	-		Yes	No
1353	2015	Male	39w2d	No		No	-	-		No	No
1354	2015	Male	40w0d	No		Yes	Isolated	Cardiovascular system		No	No
1355	2015	Male	33w2d	Yes		No	-	-		No	No
1356	2015	Male	33w2d	Yes		No	-	-		No	No
1357	2015	Male	38w2d	No		No	-	-		No	No
1358	2015	Male	41w2d	No		No	-	-		No	No
1359	2015	Male	41w6d	No		No	-	-		No	No
1360	2015	Male	35w4d	Yes		No	-	-		No	No
1361	2015	Female	38w0d	No		Yes	Isolated	Respiratory system		No	No
1362	2015	Male	41w2d	No		No	-	-		No	No
1363	2015	Female	38w1d	No		No	-	-		No	No
1364	2015	Female	32w2d	Yes		Yes	Isolated	Prenatal development or birth		No	No
1365	2015	Male	37w3d	No		Yes	Isolated	Neoplasm		No	No
1366	2015	Male	36w5d	Yes		Yes	Multiple	Endocrine system, Growth abnormality		Yes	No
1367	2015	Female	38w3d	No		No	-	-		No	No
1368	2015	Male	38w3d	No		Yes	Isolated	Cardiovascular system		Yes	No
1369	2015	Female	34w6d	No		No	-	-		No	No
1370	2015	Female	35w2d	No		No	-	-		No	No
1371	2015	Female	35w2d	Yes		No	-	-		No	No
1372	2015	Female	27w5d	Yes		No	-	-		No	No
1373	2015	Female	41w2d	Yes		No	-	-		No	No
1374	2015	Male	27w6d	Yes		No	-	-		No	No
1375	2015	Male	36w4d	Yes		No	-	-		No	No
1376	2015	Male	40w2d	No		No	-	-		No	No
1377	2015	Male	40w0d	No		Yes	Isolated	Genitourinary system		No	No
1378	2015	Male	36w0d	Yes		Yes	Isolated	Respiratory system		Yes	No
1379	2015	Female	37w1d	Yes		No	-	-		No	No
1380	2015	Female	37w1d	No		No	-	-		Yes	No
1381	2015	Female	40w1d	No		No	-	-		No	No
1383	2015	Female	42w0d	No		No	-	-		No	No
1385	2015	Male	29w5d	Yes		No	-	-		No	No
1386	2015	Male	37w6d	No		No	-	-		No	No
1387	2015	Male	28w6d	Yes		No	-	-		No	No
1388	2015	Male	36w1d	No		No	-	-		No	No
1389	2015	Male	34w4d	Yes		No	-	-		No	No
1390	2015	Male	39w3d	Yes		No	-	-		No	No
1391	2015	Female	39w5d	No		Yes	Isolated	Respiratory system		No	No
1392	2015	Female	38w0d	No		Yes	Multiple	Cardiovascular system, Growth abnormality		No	No
1393	2015	Female	31w3d	Yes		No	-	-		No	No
1394	2015	Male	37w1d	No		No	-	-		No	No
1395	2015	Female	34w3d	Yes		Yes	Isolated	Abdomen		No	No
1396	2015	Male	39w1d	No		No	-	-		No	No
1397	2015	Male	36w4d	Yes		No	-	-		No	No
1398	2015	Female	38w6d	No		Yes	Multiple	Head or Neck, Limbs, Ear, Growth abnormality		Yes	No
1399	2015	Male	42w1d	No		No	-	-		No	No
1400	2015	Female	30w1d	Yes		No	-	-		No	No
1401	2015	Female	41w4d	No		No	-	-		No	No
1402	2015	Male	37w3d	No		No	-	-		No	No
1403	2015	Male	37w2d	No		No	-	-		No	No
1404	2015	Female	37w2d	No		No	-	-		No	No
1405	2015	Male	40w3d	No		No	-	-		Yes	No
1406	2015	Male	40w6d	No		No	-	-		No	No
1407	2015	Male	34w2d	Yes		No	-	-		No	No
1408	2015	Female	30w6d	Yes		No	-	-		No	No
1409	2015	Male	33w3d	Yes		No	-	-		No	No
1410	2015	Female	39w2d	No		Yes	Isolated	Connective tissue		No	No
1411	2015	Male	36w1d	Yes		Yes	Isolated	Connective tissue		No	No
1412	2015	Male	28w6d	Yes		No	-	-		No	No
1413	2015	Male	35w3d	Yes		No	-	-		No	No
1414	2015	Male	35w5d	Yes		No	-	-		No	No
1415	2015	Male	35w3d	Yes		No	-	-		No	No
1416	2015	Female	39w2d	No		No	-	-		No	No
1417	2014	Male	37w6d	No		No	-	-		No	No
1418	2014	Female	39w1d	No		Yes	Isolated	Connective tissue		No	No
1419	2014	Male	31w5d	Yes		No	-	-		No	No
1420	2014	Male	40w6d	No		No	-	-		No	No
1421	2014	Male	38w2d	No		Yes	Isolated	Connective tissue		No	No
1422	2014	Male	31w0d	Yes		No	-	-		No	No
1423	2013	Male	41w2d	No		Yes	Isolated	Abdomen		No	No
1424	2015	Female	41w	No		Yes	Isolated	Genitourinary system		Yes	No
1425	2015	Male	38w6d	No		No	-	-		No	No
1426	2015	Male	40w6d	No		No	-	-		No	No
1427	2015	Female	39w4d	No		Yes	Isolated	Connective tissue		Yes	No
1428	2013	Male	40w1d	No		No	-	-		No	No
1429	2013	Male	39w0d	No		No	-	-		Yes	Yes
1430	2013	Male	34w5d	Yes		Yes	Isolated	Metabolism/homeostasis		No	No
1431	2013	Female	37w1d	No		Yes	Isolated	Prenatal development or birth		No	No
1432	2013	Female	36w0d	Yes		Yes	Isolated	Cardiovascular system		No	No
1433	2013	Female	30w2d	Yes		No	-	-		Yes	No
1434	2013	Female	40w5d	No		No	-	-		No	No
1435	2013	Male	37w3d	No		Yes	Multiple	Abdomen, Cardiovascular system, Genitourinary system		Yes	No
1436	2013	Male	39w4d	No		No	-	-		No	No
1437	2013	Male	41w3d	No		No	-	-		No	No
1438	2013	Female	33w5d	Yes		Yes	Multiple	Prenatal development or birth, Abdomen, Nervous system, Skeletal system		Yes	No
1439	2013	Female	38w0d	No		Yes	Isolated	Abdomen		Yes	No
1440	2013	Female	32w0d	Yes		No	-	-		No	No
1441	2013	Male	30w1d	Yes		No	-	-		No	No
1442	2013	Male	30w1d	Yes		No	-	-		No	No
1443	2013	Female	39w3d	No		No	-	-		No	No
1444	2013	Female	33w2d	Yes		No	-	-		Yes	No
1445	2013	Female	40w3d	No		No	-	-		No	No
1446	2013	Female	38w2d	No		No	-	-		No	No
1447	2013	Female	37w4d	No		Yes	Isolated	Growth abnormality		Yes	No
1448	2013	Female	32w2d	Yes		Yes	Isolated	Growth abnormality		Yes	No
1449	2013	Female	40w5d	No		No	-	-		No	No
1450	2013	Male	38w6d	No		Yes	Multiple	Head or Neck, Limbs, Cardiovascular system, Ear		Yes	Yes
1451	2013	Female	38w4d	No		Yes	Isolated	Nervous system		Yes	No
1452	2013	Female	37w5d	No		No	-	-		No	No
1453	2013	Male	31w1d	Yes		No	-	-		No	No
1454	2013	Female	27w2d	Yes		Yes	Multiple	Prenatal development or birth, Growth abnormality		No	No
1455	2013	Male	31w0d	Yes		No	-	-		No	No
1456	2013	Male	38w1d	No		Yes	Isolated	Cardiovascular system		No	No
1457	2013	Male	35w5d	Yes		No	-	-		No	No
1458	2013	Male	35w5d	Yes		No	-	-		No	No
1459	2013	Male	Full term	No		Yes	Isolated	Skeletal system		Yes	Yes
1460	2013	Female	41w3d	No		No	-	-		No	No
1461	2013	Female	34w1d	Yes		Yes	Isolated	Abdomen		Yes	Yes
1462	2013	Male	31w0d	Yes		No	-	-		No	No
1463	2013	Female	36w5d	Yes		No	-	-		No	No
1464	2013	Male	39w0d	No		Yes	Isolated	Integument		No	No
1465	2013	Female	41w3d	No		No	-	-		No	No
1466	2013	Female	39w4d	No		No	-	-		No	No
1467	2013	Female	38w2d	No		No	-	-		No	No
1468	2013	Male	41w0d	No		No	-	-		No	No
1469	2013	Female	38w0d	No		Yes	Isolated	Integument		No	No
1470	2013	Male	35w4d	Yes		No	-	-		No	No
