# Supplementary material for: Congenital anomalies and genetic disorders in neonates and infants: a single-center observational cohort study
Source: Eur J Pediatr. 2021 Aug 4;181(1):359–67. doi: 10.1007/s00431-021-04213-w (PMC8760213; doi:10.1007/s00431-021-04213-w)
Supplement: Supplementary file 2 — Supplementary file2 (XLSX 27 KB) [file 431_2021_4213_MOESM2_ESM.xlsx]

## Sheet: supplementary table 2a
			prenatal			neonatal			post-neonatal
PatID	Total number of genetic tests		number of tests	type of test(s)		number of tests	type of test(s)		number of tests	type of test(s)
2	6		-	-		1	Sanger sequencing (ABCC8, GCK, GLUD1, KCNJ11)		5	QF-PCR, Genomic-microarray, WES (ID), WES (hereditary cancer), Methylation assay
9	2		-	-		1	Sanger sequencing (Hb-pathy)		1	Sanger sequencing (Hb-pathy)
11	2		-	-		1	Sanger sequencing (Hb-pathy)		1	Sanger sequencing (Hb-pathy)
12	4		-	-		1	Genomic microarray		3	Sanger sequencing (GJB2,GJB6), Sanger sequencing (ABHD5), Sanger sequencing (ALDH3A2)
13	2		-	-		2	Karyotype, Genomic microarray		-	-
15	2		-	-		-	-		2	Genomic-microarray, Sanger sequencing (FOXF1)
18	3		-	-		-	-		3	Karyotype, Genomic-microarray, Methylation assay
20	2		-	-		2	Karyotype, QF-PCR		-	-
26	4		1	Genomic microarray		2	Karyotype, Genomic microarray		1	FISH
57	3		3	Karyotype, QF-PCR, Genomic microarray		-	-		-	-
74	1		-	-		1	Genomic microarray		-	-
83	2		-	-		-	-		2	Genomic-microarray, WES (ID)
86	1		-	-		-	-		1	Sanger sequencing (TBX19)
88	4		3	QF-PCR, Genomic microarray, Sanger sequencing (KRAS,PTPN11, RAF1,SHOC2)		-	-		1	Sanger sequencing (ABCC9)
96	1		-	-		-	-		1	Genomic-microarray
128	6		2	QF-PCR, Genomic microarray		-	-		4	Genomic-microarray, WES (ID), WES (open exome), Sanger sequencing (UBP1)
129	1		-	-		-	-		1	Genomic-microarray
148	2		2	QF-PCR, Genomic microarray		-	-		-	-
151	4		2	QF-PCR, Genomic microarray		-	-		2	Sanger sequencing (TBX5), Sanger sequencing (heart disease panel),
156	2		-	-		1	Genomic microarray		1	WES (Congenital heart defect)
158	1		-	-		-	-		1	Sanger sequencing (SHOX)
161	1		-	-		-	-		1	Karyotype
181	1		-	-		1	Sanger sequencing (CFTR)		-	-
191	7		2	QF-PCR, Genomic microarray		1	Genomic microarray		4	Genomic-microarray, WES (ID, OMIM), WES (open exome), WES (reanalysis)
218	1		-	-		1	Sanger sequencing (UMOD, TMEM67, HNF1B)		-	-
224	1		-	-		-	-		1	Sanger sequencing (TSC1, TSC2)
239	1		-	-		-	-		1	Sanger sequencing (UMOM, TMEM67, HNF1B, CEP290)
246	1		-	-		-	-		1	Genomic-microarray
254	1		-	-		1	Karyotype		-	-
262	3		-	-		-	-		3	Genomic-microarray, WES (ID, OMIM), WES (open exome)
273	1		-	-		-	-		1	Genomic-microarray
277	3		-	-		1	Genomic microarray		2	Genomic-microarray, Sanger sequencing (RAF1, HRAS, NDUFA2, PTPN11, ZEB2)
287	2		-	-		1	Genomic microarray		1	Sanger sequencing (JAG1)
299	5		-	-		2	Karyotype, QF-PCR		3	Genomic-microarray, WES (disorder of sex differentiation), WES (open exome)
310	1		-	-		-	-		1	Sanger sequencing (ACADS)
328	2		2	QF-PCR, Genomic microarray		-	-		-	-
343	2		-	-		2	Genomic microarray, Sanger sequencing (TSC1, TSC2)		-	-
350	1		-	-		-	-		1	Genomic-microarray
358	1		-	-		1	Karyotype		-	-
363	1		-	-		1	Genomic microarray		-	-
382	1		-	-		1	Genomic microarray		-	-
403	2		-	-		-	-		2	Genomic-microarray, Chromosome breakage analysis
405	1		-	-		-	-		1	Genomic-microarray
413	3		-	-		-	-		3	WES (not specified), WES (open exome), Sanger sequencing (spinocerebellar ataxia)
425	3		3	QF-PCR, Genomic microarray, Sanger sequencing (TSC1, TSC2)		-	-		-	-
427	1		-	-		-	-		1	Genomic-microarray
432	3		-	-		-	-		3	Genomic-microarray, WES (renal, ID), WES (open exome)
436	1		-	-		-	-		1	Genomic-microarray
439	1		-	-		1	Karyotype		-	-
443	2		-	-		-	-		2	Genomic-microarray, WES (ID)
452	1		-	-		1	Genomic microarray		-	-
455	4		-	-		-	-		4	Genomic-microarray, WES (craniofacial), WES (open exome), Sanger sequencing (TUBB3)
466	3		3	QF-PCR, Genomic microarray, Sanger sequencing (RAF1,KRAS,PTPN11)		-	-		-	-
485	2		-	-		-	-		2	WES (ID), Sanger sequencing (CDKL5, MECP2)
495	1		-	-		1	Genomic microarray		-	-
496	1		-	-		1	Genomic microarray		-	-
504	3		-	-		2	QF-PCR, Genomic microarray		1	Sanger sequencing (RNU4ATAC)
518	1		-	-		-	-		1	Sanger sequencing (ABCC8, KCNJ11)
536	1		-	-		1	Karyotype		-	-
565	3		2	NIPT, Karyotype, QF-PCR		-	-		-	-
580	2		-	-		-	-		2	Genomic-microarray, WES (ID)
595	2		-	-		1	Genomic microarray		1	WES (ID, OMIM, renal)
619	2		-	-		-	-		2	Genomic-microarray, WES (OMIM)
621	2		-	-		1	Genomic microarray		1	Sanger sequencing (not specified)
625	5		-	-		-	-		5	Genomic-microarray, WES (ID), WES (open exome), Sanger sequencing (not specified), Chromosome breakage analysis
630	2		-	-		2	Karyotype, Genomic microarray		-	-
643	3		-	-		1	Genomic microarray		2	Genomic-microarray, WES (ID)
644	4		-	-		-	-		4	WES (ID), WES (open exome), WES (reanalysis), Sanger sequencing (Noonan panel)
646	7		3	QF-PCR, Genomic microarray, Sanger sequencing (DHCR7)		3	Genomic microarray, Sanger sequencing (HOXA13), Chromosome breakage analysis		1	Sanger sequencing (Fanconi panel)
660	2		-	-		-	-		2	Genomic-microarray, Sanger sequencing (MNX1)
663	1		-	-		-	-		1	Sanger sequencing (SFTB)
680	2		-	-		-	-		2	WES (OMIM), Sanger sequencing (NSD1, NFIX, PTEN)
694	5		-	-		-	-		5	Genomic-microarray, WES (primary immune deficiency), WES (immuundisorder), WES (HLH), WES (open exome)
697	2		-	-		2	Sanger sequencing (ZEB2), Sanger sequencing (Noonan)		-	-
710	2		2	QF-PCR, Genomic microarray		-	-		-	-
726	2		-	-		2	Karyotype, Genomic microarray		-	-
730	2		2	QF-PCR, Genomic microarray		-	-		-	-
731	2		-	-		-	-		2	Genomic-microarray, WES (ID)
741	1		-	-		1	Sanger sequencing (NIPBL)		-	-
742	3		-	-		-	-		3	WES (renal, craniofacial), WES (open exome), WES (reanalysis)
775	1		-	-		-	-		1	WES (epilepsy)
791	2		2	Karyotype, QF-PCR		-	-		-	-
799	1		1	Genomic microarray		-	-		-	-
810	2		1	NIPT, QF-PCR		-	-		-	-
828	1		-	-		1	Sanger sequencing (SMN1)		-	-
838	1		-	-		-	-		1	Sanger sequencing (FOXF1)
840	2		1	NIPT, QF-PCR		-	-		-	-
842	1		-	-		-	-		1	Genomic-microarray
847	2		-	-		-	-		2	Genomic-microarray, WES (ID)
854	4		-	-		2	Karyotype, Genomic microarray		2	WES (OMIM), Sanger sequencing (not specified)
856	2		-	-		2	Karyotype, Genomic microarray		-	-
860	1		-	-		1	Sanger sequencing (TCOF)		-	-
872	3		1	NIPT, QF-PCR		1	Karyotype		-	-
875	2		-	-		2	Genomic microarray, Sanger sequencing (gene panel)		-	-
886	2		2	QF-PCR, Genomic microarray		-	-		-	-
887	1		-	-		-	-		1	Sanger sequencing (NF1)
888	3		-	-		1	Karyotype		2	WES (disorder of sex differentiation), Sanger sequencing (DHCR7)
889	4		-	-		2	Karyotype, QF-PCR		2	WES (disorder of sex differentiation), Sanger sequencing (AR)
900	1		-	-		-	-		1	Sanger sequencing (not specified)
903	1		-	-		1	Karyotype		-	-
905	1		-	-		-	-		1	Sanger sequencing (COL1A1, COL1A2)
911	2		1	QF-PCR		1	FISH		-	-
919	1		-	-		-	-		1	Sanger sequencing (PNPO)
935	1		-	-		-	-		1	Genomic-microarray
942	2		-	-		-	-		2	Genomic-microarray, WES (epilepsy)
948	1		-	-		1	Karyotype		-	-
952	2		-	-		2	Karyotype, Genomic microarray		-	-
967	2		-	-		-	-		2	WES (ID), Sanger sequencing (FMR1)
974	1		-	-		1	Genomic microarray		-	-
975	2		-	-		-	-		2	Karyoptype, WES
976	3		-	-		1	Genomic microarray		2	Sanger sequencing (CDKN1C), Methylation assay
977	4		-	-		1	Genomic microarray		3	WES (epilepsy, movement), WES (metabolic), WES (open exome)
986	1		-	-		-	-		1	Sanger sequencing (RET)
991	1		-	-		-	-		1	Sanger sequencing (FOXF1)
993	1		-	-		-	-		1	Genomic-microarray
996	1		-	-		-	-		1	Genomic-microarray
997	1		-	-		-	-		1	WES (renal)
1005	2		-	-		-	-		2	Genomic-microarray, Sanger sequencing (ABCC9, KNJ8)
1007	2		-	-		2	Karyotype, QF-PCR		-	-
1008	4		-	-		-	-		4	Sanger sequencing (CDKN1C), Methylation assay, FISH (2x)
1012	1		-	-		-	-		1	Sanger sequencing (FGFR3)
1016	2		-	-		-	-		2	WES (sketelal), Sanger sequencing (SHOX)
1021	4		-	-		2	Genomic microarray, Sanger sequencing (COL2A1, TRPV4, DLL3, HES7)		2	WES (OMIM), WES (open exome)
1031	3		1	NIPT, QF-PCR		1	Karyotype		-	-
1048	7		-	-		2	Genomic microarray, Chromosome breakage analysis		5	WES (2xOMIM), Sanger sequencing (LTBP2), Sanger sequencing (Fanconi), Chromosome breakage analysis
1053	1		-	-		1	Genomic microarray		-	-
1062	2		-	-		-	-		2	Genomic-microarray, Sanger sequencing (not specified)
1065	3		3	QF-PCR, Genomic microarray, FISH		-	-		-	-
1069	2		2	QF-PCR, Genomic microarray		-	-		-	-
1076	2		-	-		-	-		2	Genomic-microarray, WES (ID)
1080	4		2	QF-PCR, Genomic microarray		1	Genomic microarray		1	WES (Congenital heart defect)
1086	1		1	Genomic microarray		-	-		-	-
1107	3		-	-		1	QF-PCR		2	Karyotype, WES (disorder of sex differentiation)
1110	2		-	-		-	-		2	WES (ID, craniofacial), WES (open exome)
1111	1		-	-		-	-		1	WES (ID)
1128	2		-	-		-	-		2	WES (OMIM), WES (open exome)
1130	3		2	Karyotype, QF-PCR		1	FISH		-	-
1135	2		-	-		2	Genomic microarray, Methylation assay		-	-
1144	1		-	-		-	-		1	FISH
1150	2		-	-		2	Karyotype, QF-PCR		-	-
1151	2		-	-		1	Genomic microarray		1	Sanger sequencing (CDH7)
1153	2		-	-		1	Genomic microarray		1	FISH
1163	3		-	-		1	Genomic microarray		2	Sanger sequencing (CDKN1C), Methylation assay
1166	1		-	-		-	-		1	Sanger sequencing (not specified)
1170	1		-	-		1	Genomic microarray		-	-
1175	3		-	-		1	Genomic microarray		2	Sanger sequencing (CDKN1C), Methylation assay
1182	1		-	-		1	Genomic microarray		-	-
1183	1		-	-		-	-		1	Sanger sequencing (not specified)
1200	5		3	QF-PCR, Genomic microarray, Gene panel analysis (Noonan)		-	-		2	WES (ID), Sanger sequencing (CREBBP)
1204	5		-	-		-	-		5	WES (craniofacial), WES (open exome), WES (reanalysis), Sanger sequencing (FGFR3), X-inactivation
1209	1		-	-		1	Genomic microarray		-	-
1230	2		2	QF-PCR, Genomic microarray		-	-		-	-
1233	1		-	-		1	Karyotype		-	-
1234	4		2	QF-PCR, Genomic microarray		2	Sanger sequencing (NPC1), Sanger sequencing (gene panel)		-	-
1241	7		3	NIPT, Karyotype, QF-PCR, FISH		3	Karyotype, Genomic microarray, FISH		-	-
1243	2		2	QF-PCR, Genomic microarray		-	-		-	-
1251	6		2	QF-PCR, Genomic microarray		1	Chromosome breakage analysis		3	Genomic-microarray, WES (OMIM), WES (open exome)
1260	1		1	Genomic microarray		-	-		-	-
1261	1		-	-		-	-		1	Sanger sequencing (not specified)
1282	1		-	-		-	-		1	WES (epilepsy)
1290	1		1	QF-PCR		-	-		-	-
1292	1		-	-		1	Genomic microarray		-	-
1296	2		2	QF-PCR, Genomic microarray		-	-		-	-
1300	2		-	-		1	Sanger sequencing (KCNQ2, PNPO)		1	Genomic-microarray
1304	1		-	-		-	-		1	Karyotype
1310	2		-	-		-	-		2	Genomic-microarray, Sanger sequencing (Noonan)
1312	3		-	-		-	-		3	WES (ciliopathy), WES (OMIM), WES (open exome)
1317	1		-	-		1	Sanger sequencing (CFTR)		-	-
1319	2		2	Karyotype, QF-PCR		-	-		-	-
1321	3		-	-		-	-		3	Genomic-microarray, WES (ID), WES (open exome)
1326	2		2	QF-PCR, Genomic microarray		-	-		-	-
1329	2		-	-		2	Karyotype, Genomic microarray		-	-
1330	3		3	Karyotype, QF-PCR, Genomic microarray		-	-		-	-
1352	2		-	-		-	-		2	WES (renal), WES (open exome)
1366	5		-	-		1	Sanger sequencing (gene panel)		4	Genomic-microarray, WES (OMIM), Sanger sequencing (CDKN1C), Methylation assay
1368	2		-	-		2	Karyotype, FISH		-	-
1378	1		-	-		-	-		1	Sanger sequencing (IGFS1)
1380	1		-	-		-	-		1	WES (ID)
1398	5		2	QF-PCR, Sanger sequencing (CFTR)		1	Genomic microarray		2	WES (ID), Sanger sequencing (CEP152)
1405	2		-	-		2	Karyotype, QF-PCR		-	-
1424	1		-	-		1	Karyotype		-	-
1427	1		1	QF-PCR		-	-		-	-
1429	2		-	-		-	-		2	Genomic-microarray, WES (ID)
1433	1		-	-		1	Sanger sequencing (NPHS1, NPHS2)		-	-
1435	4		-	-		1	Karyotype		3	Genomic-microarray, WES (OMIM), Sanger sequencing (SALL1, TP63)
1438	2		-	-		1	Genomic microarray		1	WES (OMIM)
1439	1		-	-		1	Sanger sequencing (CFTR)		-	-
1444	1		-	-		-	-		1	Genomic-microarray
1447	2		-	-		2	Karyotype, Genomic microarray		-	-
1448	1		-	-		-	-		1	Genomic-microarray
1450	2		2	QF-PCR, Genomic microarray		-	-		-	-
1451	1		-	-		-	-		1	Sanger sequencing (RET)
1459	1		-	-		1	Sanger sequencing (ALPL)		-	-
1461	1		-	-		1	Sanger sequencing (CFTR)		-	-

## Sheet: supplementary table 2b
PatID	Start genetic diagnostic period	Timing of decisive diagnostic genetic test	Period of genetic diagnosis
2	Neonatal	Neonatal	Neonatal
9	Neonatal	-	-
11	Neonatal	-	-
12	Neonatal	Post-neonatal	Post-neonatal
13	Neonatal	-	-
15	Post-neonatal	Post-neonatal	Post-neonatal
18	Post-neonatal	-	-
20	Neonatal	-	-
26	Prenatal	Prenatal	Neonatal
57	Prenatal	-	-
74	Neonatal	-	-
83	Post-neonatal	-	-
86	Post-neonatal	Post-neonatal	Post-neonatal
88	Prenatal	Post-neonatal	Post-neonatal
96	Post-neonatal	-	-
128	Prenatal	Post-neonatal	Post-neonatal
129	Post-neonatal	Post-neonatal	Post-neonatal
148	Prenatal	-	-
151	Prenatal	-	-
156	Neonatal	Post-neonatal	Post-neonatal
158	Post-neonatal	Post-neonatal	Post-neonatal
161	Post-neonatal	-	-
181	Neonatal	-	-
191	Prenatal	-	-
218	Neonatal	-	-
224	Neonatal	Neonatal	Post-neonatal
239	Neonatal	-	-
246	Post-neonatal	-	-
254	Neonatal	-	-
262	Post-neonatal	-	-
273	Neonatal	-	-
277	Neonatal	Post-neonatal	Post-neonatal
287	Neonatal	-	-
299	Neonatal	-	-
310	Post-neonatal	Post-neonatal	Post-neonatal
328	Prenatal	-	-
343	Neonatal	Neonatal	Neonatal
350	Neonatal	-	-
358	Neonatal	Neonatal	Neonatal
363	Neonatal	-	-
382	Neonatal	-	-
403	Post-neonatal	-	-
405	Post-neonatal	-	-
413	Post-neonatal	Post-neonatal	Post-neonatal
425	Prenatal	Prenatal	Prenatal
427	Post-neonatal	-	-
432	Post-neonatal	Post-neonatal	Post-neonatal
436	Post-neonatal	-	-
439	Neonatal	Neonatal	Neonatal
443	Post-neonatal	Post-neonatal	Post-neonatal
452	Neonatal	-	-
455	Post-neonatal	-	-
466	Prenatal	Prenatal	Prenatal
485	Post-neonatal	-	-
495	Neonatal	-	-
496	Neonatal	-	-
504	Neonatal	Neonatal	Post-neonatal
518	Neonatal	Neonatal	Post-neonatal
536	Neonatal	Neonatal	Neonatal
565	Prenatal	Prenatal	Prenatal
580	Post-neonatal	Post-neonatal	Post-neonatal
595	Neonatal	Post-neonatal	Post-neonatal
619	Post-neonatal	-	-
621	Neonatal	-	-
625	Post-neonatal	-	-
630	Neonatal	-	-
643	Neonatal	Post-neonatal	Post-neonatal
644	Post-neonatal	-	-
646	Prenatal	Post-neonatal	Post-neonatal
660	Post-neonatal	Post-neonatal	Post-neonatal
663	Post-neonatal	-	-
680	Post-neonatal	-	-
694	Post-neonatal	-	-
697	Neonatal	Neonatal	Post-neonatal
710	Prenatal	-	-
726	Neonatal	Neonatal	Neonatal
730	Prenatal	-	-
731	Post-neonatal	Post-neonatal	Post-neonatal
741	Neonatal	Neonatal	Neonatal
742	Post-neonatal	-	-
775	Post-neonatal	-	-
791	Prenatal	Prenatal	Prenatal
799	Prenatal	-	-
810	Prenatal	Prenatal	Prenatal
828	Neonatal	Neonatal	Neonatal
838	Neonatal	-	-
840	Prenatal	-	-
842	Post-neonatal	-	-
847	Post-neonatal	-	-
854	Neonatal	-	-
856	Neonatal	-	-
860	Neonatal	Neonatal	Neonatal
872	Prenatal	Prenatal	Prenatal
875	Neonatal	-	-
886	Prenatal	-	-
887	Post-neonatal	Post-neonatal	Post-neonatal
888	Neonatal	-	-
889	Neonatal	Post-neonatal	Post-neonatal
900	Post-neonatal	-	-
903	Neonatal	Neonatal	Neonatal
905	Neonatal	Neonatal	Post-neonatal
911	Prenatal	Prenatal	Prenatal
919	Post-neonatal	-	-
935	Neonatal	-	-
942	Post-neonatal	-	-
948	Neonatal	Neonatal	Neonatal
952	Neonatal	-	-
967	Post-neonatal	-	-
974	Neonatal	-	-
975	Post-neonatal	-	-
976	Neonatal	-	-
977	Post-neonatal	-	-
986	Post-neonatal	-	-
991	Post-neonatal	-	-
993	Neonatal	-	-
996	Post-neonatal	-	-
997	Post-neonatal	-	-
1005	Post-neonatal	Post-neonatal	Post-neonatal
1007	Neonatal	Neonatal	Neonatal
1008	Post-neonatal	-	-
1012	Neonatal	Neonatal	Post-neonatal
1016	Post-neonatal	-	-
1021	Neonatal	Post-neonatal	Post-neonatal
1031	Prenatal	Prenatal	Prenatal
1048	Neonatal	-	-
1053	Neonatal	-	-
1062	Neonatal	Neonatal	Post-neonatal
1065	Prenatal	Prenatal	Prenatal
1069	Prenatal	-	-
1076	Post-neonatal	-	-
1080	Prenatal	-	-
1086	Prenatal	-	-
1107	Neonatal	-	-
1110	Post-neonatal	-	-
1111	Post-neonatal	-	-
1128	Post-neonatal	-	-
1130	Prenatal	Prenatal	Prenatal
1135	Neonatal	Neonatal	Neonatal
1144	Post-neonatal	-	-
1150	Neonatal	-	-
1151	Neonatal	Neonatal	Post-neonatal
1153	Neonatal	Neonatal	Neonatal
1163	Neonatal	-	-
1166	Post-neonatal	-	-
1170	Neonatal	-	-
1175	Neonatal	Neonatal	Post-neonatal
1182	Neonatal	-	-
1183	Post-neonatal	-	-
1200	Prenatal	Post-neonatal	Post-neonatal
1204	Neonatal	Post-neonatal	Post-neonatal
1209	Neonatal	-	-
1230	Prenatal	-	-
1233	Neonatal	Neonatal	Neonatal
1234	Prenatal	Post-neonatal	Post-neonatal
1241	Prenatal	Prenatal	Prenatal
1243	Prenatal	-	-
1251	Prenatal	-	-
1261	Prenatal	-	-
1260	Neonatal	-	-
1282	Post-neonatal	-	-
1290	Prenatal	-	-
1292	Neonatal	Neonatal	Neonatal
1296	Prenatal	-	-
1300	Neonatal	Neonatal	Post-neonatal
1304	Post-neonatal	-	-
1310	Post-neonatal	Post-neonatal	Post-neonatal
1312	Post-neonatal	-	-
1317	Neonatal	-	-
1319	Prenatal	Prenatal	Prenatal
1321	Post-neonatal	-	-
1326	Prenatal	Prenatal	Prenatal
1329	Neonatal	-	-
1330	Prenatal	Prenatal	Prenatal
1352	Post-neonatal	-	-
1366	Neonatal	-	-
1368	Neonatal	-	-
1378	Neonatal	-	-
1380	Post-neonatal	-	-
1398	Prenatal	-	-
1405	Neonatal	-	-
1424	Neonatal	-	-
1427	Prenatal	-	-
1429	Post-neonatal	Post-neonatal	Post-neonatal
1433	Post-neonatal	-	-
1435	Post-neonatal	-	-
1438	Neonatal	-	-
1439	Neonatal	-	-
1444	Post-neonatal	-	-
1447	Neonatal	-	-
1448	Neonatal	-	-
1450	Prenatal	Prenatal	Prenatal
1451	Post-neonatal	-	-
1459	Neonatal	Neonatal	Neonatal
1461	Neonatal	Neonatal	Neonatal
